# Supplementary material for: Combinatorial selection of molecular conformations and supramolecular synthons in quercetin cocrystal landscapes: a route to ternary solids
Source: IUCrJ. 2015 Jun 11;2(Pt 4):402–8. doi: 10.1107/S2052252515009884 (PMC4491312; doi:10.1107/S2052252515009884)
Supplement: Supplementary file 1 [file m-02-00402-sup1.cif]

 
#data_shelx
data_QTMP_I
_publcif_datablock.id '{536dd0c5-5881-4912-b01f-9bb13fdacd8d}'

_audit_update_record
;
2015-06-11 # Formatted by IUCr publCIF system
;

_audit_creation_method            SHELXL-2013
_chemical_name_systematic
;
 ?
;
_chemical_name_common             ?
_chemical_melting_point           ?
_chemical_formula_moiety          ?
_chemical_formula_sum
 'C39 H46 N6 O7' 
_chemical_formula_weight          710.82

loop_
 _atom_type_symbol
 _atom_type_description
 _atom_type_scat_dispersion_real
 _atom_type_scat_dispersion_imag
 _atom_type_scat_source
 'C'  'C'   0.0033   0.0016
 'International Tables Vol C Tables 4.2.6.8 and 6.1.1.4'
 'H'  'H'   0.0000   0.0000
 'International Tables Vol C Tables 4.2.6.8 and 6.1.1.4'
 'N'  'N'   0.0061   0.0033
 'International Tables Vol C Tables 4.2.6.8 and 6.1.1.4'
 'O'  'O'   0.0106   0.0060
 'International Tables Vol C Tables 4.2.6.8 and 6.1.1.4'

_space_group_crystal_system       monoclinic
_space_group_IT_number            7
_space_group_name_H-M_alt         'P c'
_space_group_name_Hall            'P -2yc'

_shelx_space_group_comment
;
The symmetry employed for this shelxl refinement is uniquely defined
by the following loop, which should always be used as a source of
symmetry information in preference to the above space-group names.
They are only intended as comments.
;

loop_
 _space_group_symop_operation_xyz
 'x, y, z'
 'x, -y, z+1/2'

_cell_length_a                    9.0760(13)
_cell_length_b                    8.9616(13)
_cell_length_c                    22.501(3)
_cell_angle_alpha                 90
_cell_angle_beta                  93.554(7)
_cell_angle_gamma                 90
_cell_volume                      1826.6(5)
_cell_formula_units_Z             2
_cell_measurement_temperature     150(2)
_cell_measurement_reflns_used     ? 
_cell_measurement_theta_min       ? 
_cell_measurement_theta_max       ? 

_exptl_crystal_description       'Plate' 
_exptl_crystal_colour            'Yellow' 
_exptl_crystal_density_meas       ? 
_exptl_crystal_density_method     ?              
_exptl_crystal_density_diffrn     1.292          
_exptl_crystal_F_000              756
_exptl_transmission_factor_min    ? 
_exptl_transmission_factor_max    ?
_exptl_crystal_size_max           0.450
_exptl_crystal_size_mid           0.250
_exptl_crystal_size_min           0.200
_exptl_absorpt_coefficient_mu     0.090
_shelx_estimated_absorpt_T_min    0.961
_shelx_estimated_absorpt_T_max    0.982
_exptl_absorpt_correction_type   'Multi-scan' 
_exptl_absorpt_correction_T_min   0.728 
_exptl_absorpt_correction_T_max   1.000 
_exptl_absorpt_process_details    'Jacobson, R. (1998) Private communication' 

_exptl_special_details
;
 ?
;

_diffrn_ambient_temperature       150(2)
_diffrn_radiation_wavelength      0.71073
_diffrn_radiation_type            MoK\a
_diffrn_source                    ?                       
_diffrn_measurement_device_type   ? 
_diffrn_measurement_method        ? 
_diffrn_detector_area_resol_mean  ? 
_diffrn_reflns_number             18413
_diffrn_reflns_av_unetI/netI      0.0760
_diffrn_reflns_av_R_equivalents   0.0621
_diffrn_reflns_limit_h_min        -11
_diffrn_reflns_limit_h_max        11
_diffrn_reflns_limit_k_min        -11
_diffrn_reflns_limit_k_max        11
_diffrn_reflns_limit_l_min        -29
_diffrn_reflns_limit_l_max        29
_diffrn_reflns_theta_min          3.198
_diffrn_reflns_theta_max          27.485
_diffrn_reflns_theta_full         25.242
_diffrn_measured_fraction_theta_max   0.998
_diffrn_measured_fraction_theta_full  0.998
_diffrn_reflns_Laue_measured_fraction_max    0.998
_diffrn_reflns_Laue_measured_fraction_full   0.998
_diffrn_reflns_point_group_measured_fraction_max   0.994
_diffrn_reflns_point_group_measured_fraction_full  0.996
_reflns_number_total              8351
_reflns_number_gt                 6243
_reflns_threshold_expression      'I > 2\s(I)'
_reflns_Friedel_coverage          0.989
_reflns_Friedel_fraction_max      0.990
_reflns_Friedel_fraction_full     0.994

_reflns_special_details
;
 Reflections were merged by SHELXL according to the crystal
 class for the calculation of statistics and refinement.

 _reflns_Friedel_fraction is defined as the number of unique
 Friedel pairs measured divided by the number that would be
 possible theoretically, ignoring centric projections and
 systematic absences.
;

_computing_data_collection        ?
_computing_cell_refinement        ?
_computing_data_reduction         ?
_computing_structure_solution     ?
_computing_structure_refinement   'SHELXL-2013 (Sheldrick, 2013)'
_computing_molecular_graphics     ?
_computing_publication_material   ?

_refine_special_details
;
 ?
;
_refine_ls_structure_factor_coef  Fsqd
_refine_ls_matrix_type            full
_refine_ls_weighting_scheme       calc
_refine_ls_weighting_details
;
 w=1/[\s^2^(Fo^2^)+(0.0535P)^2^+0.2309P]
 where P=(Fo^2^+2Fc^2^)/3
;
_atom_sites_solution_primary      ?
_atom_sites_solution_secondary    ?
_atom_sites_solution_hydrogens    mixed
_refine_ls_hydrogen_treatment     mixed
_refine_ls_extinction_method      none
_refine_ls_extinction_coef        .
_refine_ls_abs_structure_details
;
 Flack x determined using 2448 quotients [(I+)-(I-)]/[(I+)+(I-)]
 (Parsons and Flack (2004), Acta Cryst. A60, s61).
;
_refine_ls_abs_structure_Flack    0.5(8)
_chemical_absolute_configuration  ?
_refine_ls_number_reflns          8351
_refine_ls_number_parameters      489
_refine_ls_number_restraints      2
_refine_ls_R_factor_all           0.0824
_refine_ls_R_factor_gt            0.0579
_refine_ls_wR_factor_ref          0.1304
_refine_ls_wR_factor_gt           0.1202
_refine_ls_goodness_of_fit_ref    1.036
_refine_ls_restrained_S_all       1.035
_refine_ls_shift/su_max           0.000
_refine_ls_shift/su_mean          0.000

loop_
 _atom_site_label
 _atom_site_type_symbol
 _atom_site_fract_x
 _atom_site_fract_y
 _atom_site_fract_z
 _atom_site_U_iso_or_equiv
 _atom_site_adp_type
 _atom_site_occupancy
 _atom_site_site_symmetry_order  
 _atom_site_calc_flag
 _atom_site_refinement_flags_posn
 _atom_site_refinement_flags_adp
 _atom_site_refinement_flags_occupancy
 _atom_site_disorder_assembly
 _atom_site_disorder_group
C8 C 0.8826(4) 0.0812(4) 0.34550(18) 0.0178(8) Uani 1 1 d . . . . .
C7 C 0.8760(4) 0.1576(4) 0.40202(18) 0.0188(8) Uani 1 1 d . . . . .
C6 C 0.7651(4) 0.1067(4) 0.44070(18) 0.0173(8) Uani 1 1 d . . . . .
C5 C 0.7471(4) 0.1733(4) 0.49676(18) 0.0192(9) Uani 1 1 d . . . . .
C4 C 0.6421(4) 0.1195(5) 0.53268(18) 0.0208(9) Uani 1 1 d . . . . .
H4 H 0.6298 0.1642 0.5703 0.025 Uiso 1 1 calc R U . . .
C3 C 0.5531(4) -0.0018(4) 0.51364(19) 0.0207(9) Uani 1 1 d . . . . .
C2 C 0.5669(4) -0.0684(4) 0.45846(19) 0.0194(9) Uani 1 1 d . . . . .
H2 H 0.5054 -0.1494 0.4455 0.023 Uiso 1 1 calc R U . . .
C1 C 0.6740(4) -0.0121(4) 0.42305(17) 0.0165(8) Uani 1 1 d . . . . .
C9 C 0.7902(4) -0.0340(4) 0.33065(17) 0.0179(8) Uani 1 1 d . . . . .
C10 C 0.7822(4) -0.1252(4) 0.27634(18) 0.0178(8) Uani 1 1 d . . . . .
C15 C 0.6794(4) -0.2409(4) 0.26898(18) 0.0183(9) Uani 1 1 d . . . . .
H15 H 0.6116 -0.2591 0.2987 0.022 Uiso 1 1 calc R U . . .
C14 C 0.6764(4) -0.3296(4) 0.21811(18) 0.0212(9) Uani 1 1 d . . . . .
H14 H 0.6070 -0.4088 0.2136 0.025 Uiso 1 1 calc R U . . .
C13 C 0.7731(4) -0.3039(4) 0.17409(18) 0.0194(9) Uani 1 1 d . . . . .
C12 C 0.8752(4) -0.1868(5) 0.18089(18) 0.0197(9) Uani 1 1 d . . . . .
C11 C 0.8797(4) -0.0996(4) 0.23135(18) 0.0196(9) Uani 1 1 d . . . . .
H11 H 0.9497 -0.0210 0.2358 0.024 Uiso 1 1 calc R U . . .
C17 C 0.1359(4) -0.7608(4) 0.00901(18) 0.0212(9) Uani 1 1 d . . . . .
C18 C 0.0318(4) -0.6470(4) 0.00060(18) 0.0217(9) Uani 1 1 d . . . . .
C19 C 0.2157(4) -0.4706(4) 0.01387(19) 0.0218(9) Uani 1 1 d . . . . .
C20 C 0.3211(4) -0.5838(4) 0.02283(19) 0.0197(9) Uani 1 1 d . . . . .
C21 C 0.0943(5) -0.9237(5) 0.0057(2) 0.0322(11) Uani 1 1 d . . . . .
H21A H 0.1831 -0.9850 0.0128 0.048 Uiso 1 1 calc R U . . .
H21B H 0.0483 -0.9460 -0.0339 0.048 Uiso 1 1 calc R U . . .
H21C H 0.0245 -0.9460 0.0360 0.048 Uiso 1 1 calc R U . . .
C22 C -0.1297(5) -0.6791(5) -0.0131(2) 0.0336(11) Uani 1 1 d . . . . .
H22A H -0.1841 -0.5849 -0.0173 0.050 Uiso 1 1 calc R U . . .
H22B H -0.1678 -0.7376 0.0194 0.050 Uiso 1 1 calc R U . . .
H22C H -0.1421 -0.7358 -0.0503 0.050 Uiso 1 1 calc R U . . .
C23 C 0.2557(5) -0.3083(5) 0.0160(2) 0.0364(12) Uani 1 1 d . . . . .
H23A H 0.1663 -0.2480 0.0089 0.055 Uiso 1 1 calc R U . . .
H23B H 0.3247 -0.2866 -0.0146 0.055 Uiso 1 1 calc R U . . .
H23C H 0.3023 -0.2842 0.0553 0.055 Uiso 1 1 calc R U . . .
C24 C 0.4811(5) -0.5516(5) 0.0378(2) 0.0340(12) Uani 1 1 d . . . . .
H24A H 0.5357 -0.6457 0.0419 0.051 Uiso 1 1 calc R U . . .
H24B H 0.4917 -0.4960 0.0753 0.051 Uiso 1 1 calc R U . . .
H24C H 0.5205 -0.4920 0.0059 0.051 Uiso 1 1 calc R U . . .
C25 C 0.1021(4) -0.7706(5) 0.16296(19) 0.0223(9) Uani 1 1 d . . . . .
C26 C 0.1997(5) -0.6507(5) 0.17205(19) 0.0247(10) Uani 1 1 d . . . . .
C27 C 0.3955(5) -0.8129(5) 0.18152(19) 0.0256(10) Uani 1 1 d . . . . .
C28 C 0.2988(4) -0.9346(5) 0.17448(19) 0.0235(9) Uani 1 1 d . . . . .
C29 C -0.0621(5) -0.7496(5) 0.1536(2) 0.0308(11) Uani 1 1 d . . . . .
H29A H -0.1100 -0.8471 0.1483 0.046 Uiso 1 1 calc R U . . .
H29B H -0.0839 -0.6885 0.1180 0.046 Uiso 1 1 calc R U . . .
H29C H -0.0993 -0.6994 0.1883 0.046 Uiso 1 1 calc R U . . .
C30 C 0.1467(5) -0.4917(5) 0.1725(2) 0.0334(11) Uani 1 1 d . . . . .
H30A H 0.2314 -0.4247 0.1793 0.050 Uiso 1 1 calc R U . . .
H30B H 0.0792 -0.4786 0.2045 0.050 Uiso 1 1 calc R U . . .
H30C H 0.0949 -0.4682 0.1342 0.050 Uiso 1 1 calc R U . . .
C31 C 0.5587(5) -0.8347(6) 0.1902(2) 0.0387(12) Uani 1 1 d . . . . .
H31A H 0.6075 -0.7373 0.1939 0.058 Uiso 1 1 calc R U . . .
H31B H 0.5943 -0.8883 0.1559 0.058 Uiso 1 1 calc R U . . .
H31C H 0.5813 -0.8930 0.2265 0.058 Uiso 1 1 calc R U . . .
C32 C 0.3506(5) -1.0937(5) 0.1778(2) 0.0307(11) Uani 1 1 d . . . . .
H32A H 0.2656 -1.1607 0.1720 0.046 Uiso 1 1 calc R U . . .
H32B H 0.4008 -1.1124 0.2169 0.046 Uiso 1 1 calc R U . . .
H32C H 0.4193 -1.1119 0.1467 0.046 Uiso 1 1 calc R U . . .
C33 C 0.1360(4) -0.4939(5) 0.33381(18) 0.0194(9) Uani 1 1 d . . . . .
C34 C 0.2339(5) -0.3767(4) 0.34738(19) 0.0234(9) Uani 1 1 d . . . . .
C35 C 0.4258(4) -0.5416(5) 0.35798(19) 0.0228(9) Uani 1 1 d . . . . .
C36 C 0.3282(4) -0.6607(5) 0.34293(18) 0.0206(9) Uani 1 1 d . . . . .
C37 C -0.0261(4) -0.4677(5) 0.3212(2) 0.0276(10) Uani 1 1 d . . . . .
H37A H -0.0757 -0.5631 0.3127 0.041 Uiso 1 1 calc R U . . .
H37B H -0.0413 -0.4016 0.2867 0.041 Uiso 1 1 calc R U . . .
H37C H -0.0672 -0.4212 0.3559 0.041 Uiso 1 1 calc R U . . .
C38 C 0.1830(5) -0.2162(5) 0.3490(2) 0.0351(12) Uani 1 1 d . . . . .
H38A H 0.2677 -0.1513 0.3591 0.053 Uiso 1 1 calc R U . . .
H38B H 0.1100 -0.2052 0.3790 0.053 Uiso 1 1 calc R U . . .
H38C H 0.1382 -0.1881 0.3098 0.053 Uiso 1 1 calc R U . . .
C39 C 0.5891(5) -0.5679(6) 0.3714(2) 0.0379(12) Uani 1 1 d . . . . .
H39A H 0.6381 -0.4725 0.3806 0.057 Uiso 1 1 calc R U . . .
H39B H 0.6314 -0.6129 0.3366 0.057 Uiso 1 1 calc R U . . .
H39C H 0.6034 -0.6352 0.4056 0.057 Uiso 1 1 calc R U . . .
C40 C 0.3784(5) -0.8203(5) 0.3413(2) 0.0325(11) Uani 1 1 d . . . . .
H40A H 0.2939 -0.8847 0.3302 0.049 Uiso 1 1 calc R U . . .
H40B H 0.4210 -0.8493 0.3807 0.049 Uiso 1 1 calc R U . . .
H40C H 0.4531 -0.8311 0.3120 0.049 Uiso 1 1 calc R U . . .
N1 N 0.1852(3) -0.6341(4) 0.33125(15) 0.0195(8) Uani 1 1 d . . . . .
N2 N 0.3779(4) -0.4011(4) 0.35994(16) 0.0267(9) Uani 1 1 d . . . . .
N3 N 0.1536(4) -0.9117(4) 0.16417(15) 0.0212(8) Uani 1 1 d . . . . .
N4 N 0.3448(4) -0.6726(4) 0.18067(17) 0.0275(9) Uani 1 1 d . . . . .
N5 N 0.0719(4) -0.5037(4) 0.00323(16) 0.0228(8) Uani 1 1 d . . . . .
N6 N 0.2791(4) -0.7272(4) 0.02058(16) 0.0214(8) Uani 1 1 d . . . . .
O1 O 0.4539(3) -0.0475(3) 0.55180(14) 0.0277(7) Uani 1 1 d . . . . .
O2 O 0.8306(3) 0.2913(3) 0.51516(13) 0.0245(7) Uani 1 1 d . . . . .
O3 O 0.9630(3) 0.2626(3) 0.41560(13) 0.0248(7) Uani 1 1 d . . . . .
O4 O 0.9866(3) 0.1288(3) 0.30917(13) 0.0245(7) Uani 1 1 d . . . . .
O5 O 0.9684(3) -0.1615(3) 0.13575(13) 0.0283(7) Uani 1 1 d . . . . .
O6 O 0.7690(3) -0.3954(3) 0.12499(13) 0.0250(7) Uani 1 1 d . . . . .
O7 O 0.6863(3) -0.0799(3) 0.36924(12) 0.0181(6) Uani 1 1 d . . . . .
H1O H 0.398(6) -0.144(7) 0.538(3) 0.066(18) Uiso 1 1 d . . . . .
H4O H 1.034(5) 0.206(6) 0.324(2) 0.036(14) Uiso 1 1 d . . . . .
H6O H 0.808(6) -0.356(6) 0.095(3) 0.045(16) Uiso 1 1 d . . . . .
H5O H 1.034(6) -0.060(7) 0.145(3) 0.067(19) Uiso 1 1 d . . . . .
H2O H 0.906(5) 0.305(5) 0.489(2) 0.031(13) Uiso 1 1 d . . . . .

loop_
 _atom_site_aniso_label
 _atom_site_aniso_U_11
 _atom_site_aniso_U_22
 _atom_site_aniso_U_33
 _atom_site_aniso_U_23
 _atom_site_aniso_U_13
 _atom_site_aniso_U_12
C8 0.0118(19) 0.017(2) 0.025(2) 0.0009(17) 0.0042(16) 0.0017(16)
C7 0.017(2) 0.015(2) 0.024(2) 0.0027(17) -0.0017(16) -0.0014(16)
C6 0.0139(19) 0.0116(19) 0.026(2) 0.0013(16) -0.0001(16) -0.0012(15)
C5 0.014(2) 0.017(2) 0.026(2) 0.0006(16) -0.0021(17) -0.0033(16)
C4 0.018(2) 0.025(2) 0.020(2) -0.0049(17) 0.0033(16) -0.0006(17)
C3 0.015(2) 0.0157(19) 0.031(2) -0.0006(17) 0.0019(17) -0.0046(16)
C2 0.016(2) 0.0137(19) 0.029(2) -0.0024(17) 0.0008(16) -0.0068(16)
C1 0.0131(19) 0.0141(19) 0.022(2) 0.0013(16) -0.0035(15) 0.0034(15)
C9 0.016(2) 0.016(2) 0.022(2) 0.0020(16) 0.0024(17) -0.0001(16)
C10 0.016(2) 0.0113(19) 0.026(2) 0.0012(15) -0.0010(16) 0.0040(15)
C15 0.0128(19) 0.017(2) 0.024(2) 0.0005(16) -0.0002(16) 0.0023(16)
C14 0.021(2) 0.017(2) 0.024(2) 0.0033(17) -0.0057(17) -0.0014(17)
C13 0.019(2) 0.017(2) 0.021(2) -0.0010(17) -0.0040(17) 0.0057(17)
C12 0.017(2) 0.021(2) 0.021(2) 0.0061(17) 0.0022(16) 0.0043(17)
C11 0.014(2) 0.017(2) 0.028(2) 0.0026(17) -0.0004(16) -0.0008(16)
C17 0.018(2) 0.018(2) 0.027(2) -0.0005(18) -0.0005(17) 0.0001(17)
C18 0.017(2) 0.021(2) 0.026(2) 0.0023(18) -0.0015(17) -0.0027(17)
C19 0.023(2) 0.017(2) 0.026(2) 0.0008(17) -0.0009(17) -0.0026(17)
C20 0.016(2) 0.020(2) 0.024(2) 0.0011(17) 0.0038(17) 0.0013(16)
C21 0.027(3) 0.020(2) 0.048(3) 0.001(2) -0.004(2) -0.0021(19)
C22 0.020(2) 0.028(3) 0.052(3) 0.002(2) -0.008(2) -0.0017(19)
C23 0.031(3) 0.020(2) 0.058(3) 0.001(2) -0.004(2) -0.004(2)
C24 0.016(2) 0.033(3) 0.053(3) 0.006(2) -0.001(2) -0.0020(19)
C25 0.021(2) 0.025(2) 0.022(2) 0.0059(18) 0.0060(17) 0.0019(18)
C26 0.024(2) 0.024(2) 0.026(2) 0.0012(18) 0.0033(19) 0.0058(18)
C27 0.018(2) 0.032(3) 0.026(2) 0.0017(19) -0.0010(18) 0.0019(18)
C28 0.022(2) 0.024(2) 0.025(2) 0.0043(19) 0.0049(18) 0.0017(18)
C29 0.023(2) 0.031(3) 0.038(3) 0.008(2) 0.002(2) 0.003(2)
C30 0.034(3) 0.025(2) 0.041(3) 0.000(2) 0.002(2) 0.005(2)
C31 0.018(2) 0.045(3) 0.052(3) -0.001(2) -0.004(2) 0.001(2)
C32 0.025(2) 0.027(3) 0.040(3) 0.008(2) 0.002(2) 0.0074(19)
C33 0.014(2) 0.024(2) 0.020(2) 0.0046(17) 0.0019(16) 0.0013(17)
C34 0.022(2) 0.019(2) 0.029(2) 0.0045(18) -0.0032(18) 0.0016(17)
C35 0.015(2) 0.027(2) 0.027(2) 0.0091(18) -0.0004(17) -0.0009(17)
C36 0.018(2) 0.022(2) 0.022(2) 0.0046(17) 0.0058(17) -0.0008(17)
C37 0.017(2) 0.030(2) 0.036(3) 0.004(2) 0.0008(19) 0.0016(18)
C38 0.036(3) 0.020(2) 0.048(3) 0.006(2) -0.008(2) 0.003(2)
C39 0.017(2) 0.037(3) 0.059(3) 0.014(2) -0.003(2) -0.001(2)
C40 0.027(2) 0.026(2) 0.045(3) 0.007(2) 0.005(2) 0.004(2)
N1 0.0152(17) 0.0218(19) 0.0218(19) 0.0044(14) 0.0030(14) -0.0021(14)
N2 0.0197(19) 0.024(2) 0.036(2) 0.0067(16) -0.0061(16) -0.0060(15)
N3 0.0185(18) 0.0226(19) 0.0226(19) 0.0044(14) 0.0023(15) 0.0023(14)
N4 0.025(2) 0.025(2) 0.031(2) -0.0008(16) -0.0019(17) -0.0034(16)
N5 0.0188(19) 0.0167(18) 0.032(2) 0.0017(15) -0.0032(15) 0.0012(14)
N6 0.0208(18) 0.0178(18) 0.0258(19) 0.0001(15) 0.0032(15) 0.0038(15)
O1 0.0255(17) 0.0279(17) 0.0306(18) -0.0072(14) 0.0108(14) -0.0144(14)
O2 0.0242(16) 0.0227(15) 0.0267(16) -0.0042(12) 0.0025(13) -0.0129(12)
O3 0.0231(15) 0.0219(15) 0.0294(16) -0.0023(13) 0.0016(12) -0.0118(12)
O4 0.0228(16) 0.0242(17) 0.0271(17) -0.0038(13) 0.0072(13) -0.0118(13)
O5 0.0291(17) 0.0273(17) 0.0290(17) -0.0006(14) 0.0057(13) -0.0028(14)
O6 0.0313(17) 0.0238(17) 0.0200(16) -0.0029(13) 0.0006(13) -0.0011(13)
O7 0.0164(14) 0.0160(14) 0.0221(15) -0.0014(12) 0.0016(11) -0.0030(11)

_geom_special_details
;
All e.s.d.'s (except the e.s.d. in the dihedral angle between two l.s. planes)
are estimated using the full covariance matrix. The cell e.s.d.'s are taken
into account individually in the estimation of e.s.d.'s in distances, angles
and torsion angles; correlations between e.s.d.'s in cell parameters are only
used when they are defined by crystal symmetry. An approximate (isotropic)
treatment of cell e.s.d.'s is used for estimating e.s.d.'s involving l.s.
planes.
;

loop_
 _geom_bond_atom_site_label_1
 _geom_bond_atom_site_label_2
 _geom_bond_distance
 _geom_bond_site_symmetry_2
 _geom_bond_publ_flag
C8 O4 1.355(5) . ?
C8 C9 1.359(5) . ?
C8 C7 1.449(6) . ?
C7 O3 1.253(5) . ?
C7 C6 1.445(5) . ?
C6 C1 1.391(5) . ?
C6 C5 1.414(6) . ?
C5 O2 1.350(5) . ?
C5 C4 1.374(5) . ?
C4 C3 1.405(6) . ?
C4 H4 0.9500 . ?
C3 O1 1.346(5) . ?
C3 C2 1.390(6) . ?
C2 C1 1.389(5) . ?
C2 H2 0.9500 . ?
C1 O7 1.365(5) . ?
C9 O7 1.383(4) . ?
C9 C10 1.468(5) . ?
C10 C15 1.398(5) . ?
C10 C11 1.404(6) . ?
C15 C14 1.393(5) . ?
C15 H15 0.9500 . ?
C14 C13 1.383(6) . ?
C14 H14 0.9500 . ?
C13 O6 1.374(5) . ?
C13 C12 1.402(5) . ?
C12 C11 1.377(6) . ?
C12 O5 1.381(5) . ?
C11 H11 0.9500 . ?
C17 N6 1.344(5) . ?
C17 C18 1.395(6) . ?
C17 C21 1.509(6) . ?
C18 N5 1.336(5) . ?
C18 C22 1.507(6) . ?
C19 N5 1.345(5) . ?
C19 C20 1.400(6) . ?
C19 C23 1.499(6) . ?
C20 N6 1.341(5) . ?
C20 C24 1.498(6) . ?
C21 H21A 0.9800 . ?
C21 H21B 0.9800 . ?
C21 H21C 0.9800 . ?
C22 H22A 0.9800 . ?
C22 H22B 0.9800 . ?
C22 H22C 0.9800 . ?
C23 H23A 0.9800 . ?
C23 H23B 0.9800 . ?
C23 H23C 0.9800 . ?
C24 H24A 0.9800 . ?
C24 H24B 0.9800 . ?
C24 H24C 0.9800 . ?
C25 N3 1.347(5) . ?
C25 C26 1.400(6) . ?
C25 C29 1.504(6) . ?
C26 N4 1.334(5) . ?
C26 C30 1.504(6) . ?
C27 N4 1.338(6) . ?
C27 C28 1.403(6) . ?
C27 C31 1.495(6) . ?
C28 N3 1.340(5) . ?
C28 C32 1.502(6) . ?
C29 H29A 0.9800 . ?
C29 H29B 0.9800 . ?
C29 H29C 0.9800 . ?
C30 H30A 0.9800 . ?
C30 H30B 0.9800 . ?
C30 H30C 0.9800 . ?
C31 H31A 0.9800 . ?
C31 H31B 0.9800 . ?
C31 H31C 0.9800 . ?
C32 H32A 0.9800 . ?
C32 H32B 0.9800 . ?
C32 H32C 0.9800 . ?
C33 N1 1.336(5) . ?
C33 C34 1.397(6) . ?
C33 C37 1.500(6) . ?
C34 N2 1.338(5) . ?
C34 C38 1.512(6) . ?
C35 N2 1.333(5) . ?
C35 C36 1.415(6) . ?
C35 C39 1.512(6) . ?
C36 N1 1.330(5) . ?
C36 C40 1.503(6) . ?
C37 H37A 0.9800 . ?
C37 H37B 0.9800 . ?
C37 H37C 0.9800 . ?
C38 H38A 0.9800 . ?
C38 H38B 0.9800 . ?
C38 H38C 0.9800 . ?
C39 H39A 0.9800 . ?
C39 H39B 0.9800 . ?
C39 H39C 0.9800 . ?
C40 H40A 0.9800 . ?
C40 H40B 0.9800 . ?
C40 H40C 0.9800 . ?
O1 H1O 1.03(6) . ?
O2 H2O 0.94(5) . ?
O4 H4O 0.87(5) . ?
O5 H5O 1.10(6) . ?
O6 H6O 0.86(6) . ?

loop_
 _geom_angle_atom_site_label_1
 _geom_angle_atom_site_label_2
 _geom_angle_atom_site_label_3
 _geom_angle
 _geom_angle_site_symmetry_1
 _geom_angle_site_symmetry_3
 _geom_angle_publ_flag
O4 C8 C9 122.2(4) . . ?
O4 C8 C7 116.7(3) . . ?
C9 C8 C7 121.1(3) . . ?
O3 C7 C6 122.8(4) . . ?
O3 C7 C8 120.6(4) . . ?
C6 C7 C8 116.6(3) . . ?
C1 C6 C5 118.5(3) . . ?
C1 C6 C7 119.6(3) . . ?
C5 C6 C7 121.8(3) . . ?
O2 C5 C4 119.4(4) . . ?
O2 C5 C6 120.7(3) . . ?
C4 C5 C6 119.9(4) . . ?
C5 C4 C3 119.9(4) . . ?
C5 C4 H4 120.0 . . ?
C3 C4 H4 120.0 . . ?
O1 C3 C2 122.7(4) . . ?
O1 C3 C4 115.8(4) . . ?
C2 C3 C4 121.5(4) . . ?
C1 C2 C3 117.4(4) . . ?
C1 C2 H2 121.3 . . ?
C3 C2 H2 121.3 . . ?
O7 C1 C2 116.5(3) . . ?
O7 C1 C6 120.9(3) . . ?
C2 C1 C6 122.6(4) . . ?
C8 C9 O7 120.4(3) . . ?
C8 C9 C10 128.7(3) . . ?
O7 C9 C10 110.9(3) . . ?
C15 C10 C11 118.8(3) . . ?
C15 C10 C9 120.6(3) . . ?
C11 C10 C9 120.5(3) . . ?
C14 C15 C10 120.0(4) . . ?
C14 C15 H15 120.0 . . ?
C10 C15 H15 120.0 . . ?
C13 C14 C15 120.8(4) . . ?
C13 C14 H14 119.6 . . ?
C15 C14 H14 119.6 . . ?
O6 C13 C14 119.3(4) . . ?
O6 C13 C12 121.3(4) . . ?
C14 C13 C12 119.4(4) . . ?
C11 C12 O5 121.7(4) . . ?
C11 C12 C13 120.0(4) . . ?
O5 C12 C13 118.3(4) . . ?
C12 C11 C10 120.9(4) . . ?
C12 C11 H11 119.5 . . ?
C10 C11 H11 119.5 . . ?
N6 C17 C18 120.1(4) . . ?
N6 C17 C21 117.5(4) . . ?
C18 C17 C21 122.4(4) . . ?
N5 C18 C17 121.1(4) . . ?
N5 C18 C22 116.8(4) . . ?
C17 C18 C22 122.0(4) . . ?
N5 C19 C20 120.8(4) . . ?
N5 C19 C23 116.7(4) . . ?
C20 C19 C23 122.4(4) . . ?
N6 C20 C19 119.9(4) . . ?
N6 C20 C24 117.5(4) . . ?
C19 C20 C24 122.5(4) . . ?
C17 C21 H21A 109.5 . . ?
C17 C21 H21B 109.5 . . ?
H21A C21 H21B 109.5 . . ?
C17 C21 H21C 109.5 . . ?
H21A C21 H21C 109.5 . . ?
H21B C21 H21C 109.5 . . ?
C18 C22 H22A 109.5 . . ?
C18 C22 H22B 109.5 . . ?
H22A C22 H22B 109.5 . . ?
C18 C22 H22C 109.5 . . ?
H22A C22 H22C 109.5 . . ?
H22B C22 H22C 109.5 . . ?
C19 C23 H23A 109.5 . . ?
C19 C23 H23B 109.5 . . ?
H23A C23 H23B 109.5 . . ?
C19 C23 H23C 109.5 . . ?
H23A C23 H23C 109.5 . . ?
H23B C23 H23C 109.5 . . ?
C20 C24 H24A 109.5 . . ?
C20 C24 H24B 109.5 . . ?
H24A C24 H24B 109.5 . . ?
C20 C24 H24C 109.5 . . ?
H24A C24 H24C 109.5 . . ?
H24B C24 H24C 109.5 . . ?
N3 C25 C26 120.1(4) . . ?
N3 C25 C29 117.4(4) . . ?
C26 C25 C29 122.5(4) . . ?
N4 C26 C25 121.2(4) . . ?
N4 C26 C30 116.9(4) . . ?
C25 C26 C30 121.9(4) . . ?
N4 C27 C28 121.1(4) . . ?
N4 C27 C31 117.5(4) . . ?
C28 C27 C31 121.4(4) . . ?
N3 C28 C27 120.1(4) . . ?
N3 C28 C32 117.1(4) . . ?
C27 C28 C32 122.7(4) . . ?
C25 C29 H29A 109.5 . . ?
C25 C29 H29B 109.5 . . ?
H29A C29 H29B 109.5 . . ?
C25 C29 H29C 109.5 . . ?
H29A C29 H29C 109.5 . . ?
H29B C29 H29C 109.5 . . ?
C26 C30 H30A 109.5 . . ?
C26 C30 H30B 109.5 . . ?
H30A C30 H30B 109.5 . . ?
C26 C30 H30C 109.5 . . ?
H30A C30 H30C 109.5 . . ?
H30B C30 H30C 109.5 . . ?
C27 C31 H31A 109.5 . . ?
C27 C31 H31B 109.5 . . ?
H31A C31 H31B 109.5 . . ?
C27 C31 H31C 109.5 . . ?
H31A C31 H31C 109.5 . . ?
H31B C31 H31C 109.5 . . ?
C28 C32 H32A 109.5 . . ?
C28 C32 H32B 109.5 . . ?
H32A C32 H32B 109.5 . . ?
C28 C32 H32C 109.5 . . ?
H32A C32 H32C 109.5 . . ?
H32B C32 H32C 109.5 . . ?
N1 C33 C34 120.5(4) . . ?
N1 C33 C37 117.7(4) . . ?
C34 C33 C37 121.8(4) . . ?
N2 C34 C33 121.5(4) . . ?
N2 C34 C38 116.6(4) . . ?
C33 C34 C38 121.9(4) . . ?
N2 C35 C36 121.3(4) . . ?
N2 C35 C39 117.3(4) . . ?
C36 C35 C39 121.4(4) . . ?
N1 C36 C35 120.1(4) . . ?
N1 C36 C40 117.3(4) . . ?
C35 C36 C40 122.6(4) . . ?
C33 C37 H37A 109.5 . . ?
C33 C37 H37B 109.5 . . ?
H37A C37 H37B 109.5 . . ?
C33 C37 H37C 109.5 . . ?
H37A C37 H37C 109.5 . . ?
H37B C37 H37C 109.5 . . ?
C34 C38 H38A 109.5 . . ?
C34 C38 H38B 109.5 . . ?
H38A C38 H38B 109.5 . . ?
C34 C38 H38C 109.5 . . ?
H38A C38 H38C 109.5 . . ?
H38B C38 H38C 109.5 . . ?
C35 C39 H39A 109.5 . . ?
C35 C39 H39B 109.5 . . ?
H39A C39 H39B 109.5 . . ?
C35 C39 H39C 109.5 . . ?
H39A C39 H39C 109.5 . . ?
H39B C39 H39C 109.5 . . ?
C36 C40 H40A 109.5 . . ?
C36 C40 H40B 109.5 . . ?
H40A C40 H40B 109.5 . . ?
C36 C40 H40C 109.5 . . ?
H40A C40 H40C 109.5 . . ?
H40B C40 H40C 109.5 . . ?
C36 N1 C33 118.9(3) . . ?
C35 N2 C34 117.7(4) . . ?
C28 N3 C25 118.9(4) . . ?
C26 N4 C27 118.4(4) . . ?
C18 N5 C19 118.6(4) . . ?
C20 N6 C17 119.4(3) . . ?
C3 O1 H1O 114(3) . . ?
C5 O2 H2O 109(3) . . ?
C8 O4 H4O 111(3) . . ?
C12 O5 H5O 110(3) . . ?
C13 O6 H6O 114(4) . . ?
C1 O7 C9 121.4(3) . . ?

_refine_diff_density_max    0.248
_refine_diff_density_min   -0.268
_refine_diff_density_rms    0.052

_shelxl_version_number 2013-2

_shelx_res_file
;
TITL datam in Pc
CELL  0.71073   9.0760   8.9616  22.5011   90.000   93.554   90.000
ZERR     2.00   0.0013   0.0013   0.0034    0.000    0.007    0.000
LATT  -1
SYMM    X, - Y, 1/2 + Z
SFAC  C    H    N    O
UNIT  78   92   12   14
MERG   2
FMAP   2
PLAN   26
SIZE     0.200   0.250   0.450
ACTA
BOND   $H
L.S.  10
TEMP  -123.00
WGHT    0.053500    0.230900
FVAR       0.29633
C8    1    0.882596    0.081193    0.345504    11.00000    0.01176    0.01707 =
         0.02490    0.00092    0.00422    0.00171
C7    1    0.876032    0.157613    0.402020    11.00000    0.01714    0.01492 =
         0.02405    0.00274   -0.00173   -0.00136
C6    1    0.765126    0.106715    0.440696    11.00000    0.01392    0.01159 =
         0.02614    0.00128   -0.00013   -0.00122
C5    1    0.747081    0.173328    0.496763    11.00000    0.01443    0.01696 =
         0.02589    0.00055   -0.00207   -0.00331
C4    1    0.642126    0.119477    0.532682    11.00000    0.01831    0.02480 =
         0.01961   -0.00488    0.00330   -0.00062
AFIX  43
H4    2    0.629788    0.164172    0.570334    11.00000   -1.20000
AFIX   0
C3    1    0.553109   -0.001765    0.513640    11.00000    0.01487    0.01574 =
         0.03142   -0.00064    0.00193   -0.00462
C2    1    0.566868   -0.068416    0.458461    11.00000    0.01587    0.01365 =
         0.02860   -0.00244    0.00081   -0.00677
AFIX  43
H2    2    0.505411   -0.149357    0.445471    11.00000   -1.20000
AFIX   0
C1    1    0.673956   -0.012088    0.423049    11.00000    0.01314    0.01410 =
         0.02165    0.00127   -0.00354    0.00338
C9    1    0.790160   -0.034022    0.330655    11.00000    0.01556    0.01587 =
         0.02241    0.00201    0.00242   -0.00006
C10   1    0.782159   -0.125245    0.276336    11.00000    0.01601    0.01127 =
         0.02572    0.00120   -0.00102    0.00398
C15   1    0.679361   -0.240941    0.268982    11.00000    0.01282    0.01746 =
         0.02440    0.00049   -0.00024    0.00228
AFIX  43
H15   2    0.611560   -0.259062    0.298677    11.00000   -1.20000
AFIX   0
C14   1    0.676382   -0.329629    0.218105    11.00000    0.02104    0.01733 =
         0.02450    0.00327   -0.00569   -0.00140
AFIX  43
H14   2    0.607025   -0.408834    0.213577    11.00000   -1.20000
AFIX   0
C13   1    0.773088   -0.303886    0.174087    11.00000    0.01915    0.01695 =
         0.02132   -0.00105   -0.00404    0.00574
C12   1    0.875167   -0.186771    0.180891    11.00000    0.01691    0.02110 =
         0.02126    0.00614    0.00218    0.00432
C11   1    0.879653   -0.099619    0.231353    11.00000    0.01418    0.01658 =
         0.02778    0.00261   -0.00037   -0.00076
AFIX  43
H11   2    0.949709   -0.021024    0.235801    11.00000   -1.20000
AFIX   0
C17   1    0.135910   -0.760773    0.009006    11.00000    0.01811    0.01796 =
         0.02735   -0.00049   -0.00050    0.00005
C18   1    0.031848   -0.647027    0.000605    11.00000    0.01745    0.02113 =
         0.02602    0.00228   -0.00150   -0.00273
C19   1    0.215704   -0.470624    0.013865    11.00000    0.02280    0.01654 =
         0.02585    0.00080   -0.00088   -0.00262
C20   1    0.321078   -0.583804    0.022827    11.00000    0.01601    0.01964 =
         0.02381    0.00107    0.00380    0.00135
C21   1    0.094300   -0.923749    0.005687    11.00000    0.02740    0.02035 =
         0.04825    0.00143   -0.00368   -0.00208
AFIX  33
H21A  2    0.183099   -0.985010    0.012767    11.00000   -1.50000
H21B  2    0.048290   -0.946030   -0.033870    11.00000   -1.50000
H21C  2    0.024492   -0.946032    0.036010    11.00000   -1.50000
AFIX   0
C22   1   -0.129674   -0.679138   -0.013120    11.00000    0.01959    0.02759 =
         0.05220    0.00184   -0.00806   -0.00171
AFIX  33
H22A  2   -0.184100   -0.584900   -0.017330    11.00000   -1.50000
H22B  2   -0.167827   -0.737574    0.019382    11.00000   -1.50000
H22C  2   -0.142132   -0.735823   -0.050338    11.00000   -1.50000
AFIX   0
C23   1    0.255720   -0.308326    0.016048    11.00000    0.03088    0.01974 =
         0.05764    0.00052   -0.00423   -0.00363
AFIX  33
H23A  2    0.166320   -0.248005    0.008875    11.00000   -1.50000
H23B  2    0.324721   -0.286648   -0.014641    11.00000   -1.50000
H23C  2    0.302277   -0.284233    0.055337    11.00000   -1.50000
AFIX   0
C24   1    0.481097   -0.551591    0.037796    11.00000    0.01599    0.03311 =
         0.05270    0.00648   -0.00060   -0.00198
AFIX  33
H24A  2    0.535743   -0.645711    0.041947    11.00000   -1.50000
H24B  2    0.491666   -0.496018    0.075329    11.00000   -1.50000
H24C  2    0.520536   -0.491975    0.005903    11.00000   -1.50000
AFIX   0
C25   1    0.102083   -0.770615    0.162960    11.00000    0.02109    0.02463 =
         0.02175    0.00592    0.00599    0.00191
C26   1    0.199717   -0.650694    0.172053    11.00000    0.02402    0.02439 =
         0.02579    0.00123    0.00327    0.00579
C27   1    0.395508   -0.812893    0.181524    11.00000    0.01807    0.03204 =
         0.02633    0.00167   -0.00098    0.00190
C28   1    0.298786   -0.934637    0.174477    11.00000    0.02153    0.02445 =
         0.02495    0.00429    0.00493    0.00168
C29   1   -0.062077   -0.749582    0.153582    11.00000    0.02346    0.03142 =
         0.03758    0.00823    0.00237    0.00324
AFIX  33
H29A  2   -0.109965   -0.847109    0.148320    11.00000   -1.50000
H29B  2   -0.083939   -0.688533    0.117990    11.00000   -1.50000
H29C  2   -0.099318   -0.699398    0.188325    11.00000   -1.50000
AFIX   0
C30   1    0.146695   -0.491719    0.172536    11.00000    0.03443    0.02488 =
         0.04093    0.00021    0.00182    0.00500
AFIX  33
H30A  2    0.231410   -0.424699    0.179268    11.00000   -1.50000
H30B  2    0.079216   -0.478647    0.204491    11.00000   -1.50000
H30C  2    0.094910   -0.468225    0.134164    11.00000   -1.50000
AFIX   0
C31   1    0.558699   -0.834750    0.190206    11.00000    0.01767    0.04538 =
         0.05236   -0.00086   -0.00407    0.00100
AFIX  33
H31A  2    0.607502   -0.737350    0.193894    11.00000   -1.50000
H31B  2    0.594269   -0.888267    0.155917    11.00000   -1.50000
H31C  2    0.581318   -0.892962    0.226499    11.00000   -1.50000
AFIX   0
C32   1    0.350640   -1.093723    0.177820    11.00000    0.02487    0.02674 =
         0.04046    0.00842    0.00216    0.00738
AFIX  33
H32A  2    0.265634   -1.160729    0.172010    11.00000   -1.50000
H32B  2    0.400777   -1.112351    0.216948    11.00000   -1.50000
H32C  2    0.419346   -1.111902    0.146684    11.00000   -1.50000
AFIX   0
C33   1    0.136048   -0.493887    0.333813    11.00000    0.01389    0.02410 =
         0.02020    0.00461    0.00187    0.00125
C34   1    0.233926   -0.376679    0.347380    11.00000    0.02196    0.01854 =
         0.02903    0.00451   -0.00320    0.00163
C35   1    0.425816   -0.541574    0.357982    11.00000    0.01473    0.02696 =
         0.02651    0.00912   -0.00037   -0.00087
C36   1    0.328244   -0.660681    0.342932    11.00000    0.01796    0.02194 =
         0.02239    0.00455    0.00578   -0.00075
C37   1   -0.026081   -0.467664    0.321203    11.00000    0.01722    0.02988 =
         0.03568    0.00372    0.00080    0.00156
AFIX  33
H37A  2   -0.075670   -0.563150    0.312744    11.00000   -1.50000
H37B  2   -0.041322   -0.401555    0.286675    11.00000   -1.50000
H37C  2   -0.067193   -0.421153    0.355950    11.00000   -1.50000
AFIX   0
C38   1    0.182973   -0.216214    0.348963    11.00000    0.03597    0.01991 =
         0.04817    0.00594   -0.00834    0.00331
AFIX  33
H38A  2    0.267709   -0.151308    0.359141    11.00000   -1.50000
H38B  2    0.109960   -0.205158    0.378974    11.00000   -1.50000
H38C  2    0.138216   -0.188147    0.309801    11.00000   -1.50000
AFIX   0
C39   1    0.589070   -0.567854    0.371368    11.00000    0.01674    0.03720 =
         0.05901    0.01418   -0.00269   -0.00059
AFIX  33
H39A  2    0.638141   -0.472501    0.380622    11.00000   -1.50000
H39B  2    0.631439   -0.612922    0.336597    11.00000   -1.50000
H39C  2    0.603439   -0.635170    0.405560    11.00000   -1.50000
AFIX   0
C40   1    0.378401   -0.820345    0.341335    11.00000    0.02671    0.02585 =
         0.04535    0.00690    0.00540    0.00437
AFIX  33
H40A  2    0.293864   -0.884748    0.330236    11.00000   -1.50000
H40B  2    0.420976   -0.849276    0.380745    11.00000   -1.50000
H40C  2    0.453075   -0.831142    0.311983    11.00000   -1.50000
AFIX   0
N1    3    0.185186   -0.634141    0.331249    11.00000    0.01518    0.02183 =
         0.02184    0.00442    0.00296   -0.00207
N2    3    0.377873   -0.401132    0.359937    11.00000    0.01974    0.02357 =
         0.03575    0.00674   -0.00613   -0.00600
N3    3    0.153560   -0.911680    0.164167    11.00000    0.01853    0.02265 =
         0.02263    0.00442    0.00234    0.00230
N4    3    0.344830   -0.672648    0.180665    11.00000    0.02536    0.02523 =
         0.03132   -0.00079   -0.00189   -0.00337
N5    3    0.071911   -0.503652    0.003228    11.00000    0.01881    0.01666 =
         0.03226    0.00166   -0.00316    0.00115
N6    3    0.279103   -0.727238    0.020580    11.00000    0.02080    0.01779 =
         0.02577    0.00009    0.00318    0.00379
O1    4    0.453907   -0.047470    0.551799    11.00000    0.02551    0.02795 =
         0.03063   -0.00721    0.01081   -0.01436
O2    4    0.830557    0.291263    0.515161    11.00000    0.02419    0.02269 =
         0.02672   -0.00417    0.00247   -0.01286
O3    4    0.962985    0.262560    0.415602    11.00000    0.02308    0.02194 =
         0.02938   -0.00225    0.00156   -0.01177
O4    4    0.986579    0.128758    0.309166    11.00000    0.02278    0.02422 =
         0.02707   -0.00376    0.00716   -0.01180
O5    4    0.968444   -0.161508    0.135753    11.00000    0.02905    0.02733 =
         0.02900   -0.00056    0.00570   -0.00276
O6    4    0.768986   -0.395378    0.124989    11.00000    0.03127    0.02376 =
         0.01998   -0.00289    0.00059   -0.00112
O7    4    0.686315   -0.079895    0.369242    11.00000    0.01638    0.01599 =
         0.02208   -0.00143    0.00157   -0.00302
H1O   2    0.398315   -0.143687    0.538342    11.00000    0.06612
H4O   2    1.034188    0.205806    0.324427    11.00000    0.03640
H6O   2    0.808050   -0.356383    0.094671    11.00000    0.04493
H5O   2    1.033792   -0.059821    0.145348    11.00000    0.06708
H2O   2    0.906321    0.304678    0.489174    11.00000    0.03079
HKLF    4

REM  datam in Pc
REM R1 =  0.0579 for    6243 Fo > 4sig(Fo)  and  0.0824 for all    8351 data
REM    489 parameters refined using      2 restraints

END

WGHT      0.0531      0.2447

REM Highest difference peak  0.248,  deepest hole -0.268,  1-sigma level  0.052
Q1    1   0.5409 -0.4512  0.2255  11.00000  0.05    0.25
Q2    1   0.2350 -0.2663 -0.0264  11.00000  0.05    0.24
Q3    1   0.2561 -0.1571  0.3784  11.00000  0.05    0.24
Q4    1  -0.0951 -0.6449  0.1400  11.00000  0.05    0.22
Q5    1   0.6124 -0.7574  0.2373  11.00000  0.05    0.20
Q6    1   0.3135 -0.8853  0.3045  11.00000  0.05    0.20
Q7    1   0.2770 -1.1678  0.1358  11.00000  0.05    0.20
Q8    1  -0.2883 -0.6390  0.0975  11.00000  0.05    0.19
Q9    1   0.2985 -1.1552  0.2435  11.00000  0.05    0.19
Q10   1   0.4397 -0.0102  0.5904  11.00000  0.05    0.19
Q11   1   0.1922 -1.1682  0.1091  11.00000  0.05    0.19
Q12   1   0.6824 -0.4387  0.1303  11.00000  0.05    0.19
Q13   1  -0.2019 -0.9609  0.1520  11.00000  0.05    0.19
Q14   1   0.2363 -0.1752 -0.0612  11.00000  0.05    0.19
Q15   1  -0.0710 -0.5530  0.2962  11.00000  0.05    0.18
Q16   1   0.0240 -0.9172  0.1974  11.00000  0.05    0.18
Q17   1   0.5381 -0.2940  0.4196  11.00000  0.05    0.18
Q18   1   0.1885 -0.2469  0.0574  11.00000  0.05    0.18
Q19   1  -0.2098 -0.5856  0.0648  11.00000  0.05    0.18
Q20   1   0.2380 -0.4322  0.2180  11.00000  0.05    0.18
Q21   1   0.5703 -0.7368  0.0879  11.00000  0.05    0.18
Q22   1  -0.1183 -0.8265  0.1116  11.00000  0.05    0.18
Q23   1   1.0014 -0.2458  0.0970  11.00000  0.05    0.17
Q24   1  -0.0888 -0.5868  0.0823  11.00000  0.05    0.17
Q25   1   0.5860 -0.5559  0.2696  11.00000  0.05    0.17
Q26   1   0.6147 -0.4976  0.3116  11.00000  0.05    0.17
;
_shelx_res_checksum   53759

_shelx_hkl_file
;
   0   0   4   10.48    0.28
   0   0   4   10.63    0.41
   0   0  -4    8.94    0.27
   0   0  -4    9.80    0.47
   0   0   6 6282.18  154.63
   0   0   6 6203.33  125.66
   0   0  -6 6272.37  172.32
   0   0   7    4.35    0.67
   0   0   7    3.95    0.44
   0   0   8  250.01    6.74
   0   0  -8  270.92    8.28
   0   0   9    2.32    0.37
   0   0   9    0.36    0.45
   0   0  -9   -0.03    0.60
   0   0  10  112.13    3.89
   0   0 -10  115.90    4.53
   0   0  11   -0.18    0.50
   0   0  11    0.43    0.35
   0   0 -11   -0.70    0.59
   0   0  12  808.59   27.48
   0   0 -12  801.08   30.36
   0   0  13    7.85    1.08
   0   0 -13    5.03    1.22
   0   0  14   10.52    0.85
   0   0  14   10.76    1.23
   0   0 -14   10.65    1.44
   0   0  15    0.24    0.42
   0   0  15    1.35    0.71
   0   0 -15    0.44    0.82
   0   0  16    8.39    1.28
   0   0 -16    6.64    1.26
   0   0  17    0.10    0.87
   0   0 -17    1.35    0.94
   0   0 -17    0.18    0.43
   0   0  18  164.57    7.72
   0   0 -18  129.15    4.64
   0   0 -18  150.94    8.12
   0   0  19    1.78    0.98
   0   0 -19   -1.25    1.25
   0   0 -19    0.65    0.53
   0   0  20   56.20    4.20
   0   0 -20   53.32    4.96
   0   0  21   -1.33    1.13
   0   0 -21    0.31    1.33
   0   0  22   37.34    3.57
   0   0 -22   35.97    3.96
   0   0  23    1.10    1.32
   0   0 -23    1.17    1.52
   0   0  24   32.69    3.49
   0   0 -24   20.87    3.99
   0   0  25    0.21    1.14
   0   0 -25   -0.42    1.38
   0   0  26    2.36    1.90
   0   0 -26    5.07    2.21
   0   0  27    0.68    1.52
   0   0 -27    0.33    1.89
   0   0  28    0.84    1.70
   0   0 -28    1.17    2.02
   0   0  29   -0.95    1.69
   0   0 -29   -0.48    2.08
   0  -1   3   75.36    1.61
   0   1   3   78.44    1.28
   0  -1  -3   79.26    1.59
   0  -1  -3   81.05    1.86
   0   1  -3   82.59    1.60
   0  -1   4  209.87    4.47
   0   1   4  197.84    3.98
   0   1   4  192.14    3.03
   0  -1  -4  210.07    4.80
   0   1  -4  204.73    3.83
   0   1  -4  202.42    3.71
   0   1   5  262.53    4.26
   0  -1   5  266.55    6.29
   0   1   5  273.15    5.86
   0   1  -5  269.40    5.78
   0  -1  -5  272.13    6.75
   0   1  -5  261.76    5.20
   0   1   6  217.70    4.96
   0  -1   6  199.87    5.11
   0  -1  -6  227.65    6.16
   0   1  -6  204.16    4.34
   0   1   7  264.02    6.57
   0   1   7  248.31    4.75
   0  -1   7  267.66    7.10
   0   1  -7  254.64    6.84
   0  -1  -7  256.93    7.69
   0   1  -7  261.60    5.88
   0  -1   8  241.46    6.71
   0   1   8  219.16    5.89
   0   1   8  214.74    4.48
   0  -1  -8  222.07    7.30
   0   1  -8  243.58    5.56
   0   1  -8  242.69    6.79
   0   1   9  202.43    5.99
   0  -1   9  216.31    6.77
   0   1  -9  212.76    6.65
   0   1  -9  216.00    5.35
   0  -1  -9  207.96    7.12
   0  -1  10   50.38    2.29
   0   1  10   59.35    2.18
   0   1 -10   55.50    2.39
   0   1 -10   51.23    1.78
   0  -1 -10   54.61    2.72
   0   1  11   62.79    1.74
   0   1  11   72.89    2.83
   0  -1  11   73.19    3.00
   0   1 -11   77.95    3.17
   0  -1 -11   73.10    3.59
   0   1  12   31.58    1.70
   0   1  12   30.39    1.04
   0  -1  12   24.87    1.72
   0   1 -12   25.50    1.24
   0   1 -12   23.86    1.90
   0  -1 -12   30.06    2.16
   0   1  13  125.69    4.94
   0  -1  13  128.70    5.25
   0   1 -13  134.16    5.69
   0  -1 -13  121.31    5.70
   0   1 -13  118.51    3.80
   0   1  14    7.52    0.70
   0   1  14   10.03    1.05
   0  -1  14    8.61    1.02
   0   1 -14   10.11    1.27
   0  -1 -14    4.22    1.21
   0   1 -14    8.30    0.70
   0  -1  15    3.96    1.02
   0   1  15    5.34    0.90
   0   1 -15    4.09    1.08
   0  -1 -15    4.15    1.22
   0   1 -15    3.22    0.56
   0  -1  16    6.47    1.22
   0   1  16    7.32    1.13
   0   1  16    5.84    0.69
   0   1 -16    5.11    1.37
   0   1 -16    6.64    0.81
   0  -1 -16    6.36    1.52
   0   1  17    9.03    1.24
   0   1  17    7.62    0.78
   0  -1  17    8.10    1.38
   0   1 -17    6.18    0.81
   0  -1 -17    9.28    1.67
   0   1 -17    7.81    1.60
   0  -1  18    2.28    1.23
   0   1  18    4.41    1.12
   0   1 -18    3.19    1.31
   0  -1 -18    1.71    1.44
   0  -1  19    7.16    1.38
   0   1  19    4.22    1.35
   0   1 -19    2.69    1.40
   0   1 -19    3.24    0.84
   0  -1 -19    6.38    1.65
   0  -1  20    1.12    1.04
   0   1  20    2.57    1.23
   0  -1 -20    3.90    1.53
   0   1 -20    1.66    1.24
   0   1 -20    1.62    0.76
   0   1  21   23.80    2.14
   0  -1  21   22.36    2.50
   0  -1 -21   16.94    2.80
   0   1 -21   12.33    2.56
   0   1 -21   14.51    1.41
   0  -1  22    8.97    1.76
   0   1  22    5.03    1.83
   0   1 -22    6.39    1.93
   0  -1 -22    3.92    2.17
   0   1  23    6.43    1.82
   0  -1 -23    2.29    1.88
   0   1 -23    7.33    2.02
   0   1  24    2.10    1.56
   0  -1  24    3.61    1.29
   0   1 -24    3.57    1.74
   0  -1 -24   -1.10    1.42
   0  -1  25   -0.78    1.41
   0   1  25    0.28    1.36
   0  -1 -25    2.00    1.59
   0   1 -25    1.02    1.57
   0  -1  26    0.32    1.80
   0   1  26    5.08    1.77
   0  -1 -26    2.24    2.27
   0   1 -26    3.06    2.12
   0  -1  27    3.52    1.94
   0   1  27    1.09    1.98
   0  -1 -27    5.13    2.33
   0   1 -27    1.25    2.24
   0  -1  28    2.34    1.86
   0   1  28    1.98    1.93
   0  -1 -28    3.84    2.29
   0   1 -28    0.21    2.21
   0  -1  29    1.37    1.80
   0   1  29   -1.09    1.92
   0   1 -29    3.37    2.20
   0  -2   0    0.64    0.23
   0  -2   0    0.51    0.17
   0   2   0    0.20    0.30
   0   2   1   12.46    0.67
   0  -2   1   10.61    0.54
   0  -2  -1   12.92    0.47
   0   2  -1   13.91    0.66
   0  -2  -1   13.92    0.61
   0  -2   2  173.90    4.21
   0   2   2  180.44    3.99
   0  -2  -2  178.97    3.80
   0   2  -2  171.53    4.29
   0  -2  -2  185.50    4.32
   0  -2   3   36.63    1.19
   0   2   3   30.96    1.18
   0  -2  -3   29.35    0.89
   0   2  -3   36.35    1.25
   0  -2  -3   30.80    1.11
   0  -2   4  217.40    5.61
   0   2   4  221.45    4.90
   0   2  -4  231.44    5.57
   0  -2  -4  222.21    5.93
   0  -2  -4  229.88    5.48
   0  -2   5   28.95    1.21
   0   2   5   27.07    0.92
   0  -2  -5   27.66    1.21
   0  -2  -5   29.02    1.09
   0   2  -5   28.05    0.83
   0   2  -5   28.71    0.98
   0   2   6   22.42    0.81
   0  -2   6   21.83    1.20
   0   2   6   23.28    0.90
   0  -2  -6   22.08    1.12
   0   2  -6   23.00    1.01
   0   2  -6   22.32    0.83
   0  -2   7   11.20    0.91
   0   2   7   10.89    0.74
   0   2   7    9.47    0.54
   0  -2  -7    9.81    0.97
   0   2  -7   10.08    0.67
   0   2  -7    9.95    0.72
   0   2   8   98.16    3.13
   0  -2   8   89.07    3.16
   0   2  -8   90.13    2.83
   0  -2  -8   93.99    3.82
   0   2  -8  101.13    3.08
   0   2   9   46.00    1.37
   0   2   9   48.87    1.91
   0  -2   9   51.18    2.24
   0  -2  -9   41.14    2.38
   0   2  -9   54.00    1.91
   0  -2  10   71.87    2.83
   0   2  10   69.08    1.98
   0   2  10   77.41    2.81
   0   2 -10   69.79    2.65
   0   2 -10   79.85    2.71
   0  -2 -10   76.15    3.57
   0  -2  11   25.27    1.71
   0   2  11   26.99    1.07
   0   2  11   29.84    1.53
   0  -2 -11   28.98    2.01
   0   2 -11   24.35    1.47
   0   2 -11   24.18    1.37
   0  -2  12   31.68    1.79
   0   2  12   37.82    1.92
   0   2  12   32.16    1.13
   0   2 -12   36.05    1.65
   0  -2 -12   31.64    2.34
   0   2 -12   28.32    1.80
   0   2  13    0.58    0.34
   0  -2  13    1.29    0.69
   0   2  13    1.01    0.57
   0   2 -13   -0.09    0.54
   0   2 -13    0.03    0.57
   0  -2  14    6.56    1.11
   0   2  14    5.58    1.03
   0   2 -14    5.64    1.02
   0   2 -14    5.80    0.77
   0  -2 -14    8.92    1.40
   0   2  15    1.57    0.47
   0   2  15    0.72    0.81
   0  -2  15    0.46    0.77
   0  -2 -15    2.92    1.10
   0   2 -15    0.99    0.84
   0   2 -15    2.04    0.68
   0   2  16   13.62    1.60
   0  -2  16   13.19    1.45
   0  -2 -16   13.30    2.08
   0   2 -16   14.51    1.22
   0   2 -16   12.62    1.55
   0   2  17    3.86    0.71
   0   2  17    6.54    1.22
   0  -2  17    8.67    1.18
   0  -2 -17    7.08    1.77
   0   2 -17    9.59    1.25
   0   2  18   10.46    1.47
   0  -2  18    9.13    1.64
   0  -2 -18    6.48    1.98
   0   2 -18   10.80    1.14
   0   2 -18    8.23    1.62
   0  -2  19    3.28    1.30
   0   2  19    3.66    1.23
   0   2 -19    2.53    1.28
   0   2 -19    3.30    0.84
   0  -2 -19    5.51    1.34
   0  -2  20    1.37    1.22
   0   2  20    2.62    1.12
   0  -2 -20    1.37    1.29
   0   2 -20    2.24    0.77
   0   2 -20   -0.17    1.28
   0   2  21   82.97    5.54
   0  -2  21   87.22    5.98
   0  -2 -21   88.97    7.45
   0   2 -21   82.18    6.36
   0   2 -21   78.23    4.51
   0   2  22    3.30    1.57
   0  -2  22    9.29    1.82
   0  -2 -22    0.54    2.13
   0   2 -22   10.38    1.76
   0   2 -22    2.38    1.01
   0   2  23   16.97    2.45
   0  -2  23   11.75    2.51
   0   2 -23   14.61    2.70
   0  -2 -23   12.27    3.26
   0   2  24   12.50    2.32
   0  -2  24   10.17    2.45
   0   2 -24    8.11    2.60
   0  -2 -24   10.56    2.98
   0   2  25    8.97    2.02
   0  -2  25    3.42    1.87
   0   2 -25   -1.12    2.14
   0  -2 -25    4.21    2.39
   0   2  26    4.79    2.09
   0  -2  26    3.20    1.57
   0  -2 -26    5.75    2.32
   0   2 -26    2.22    2.21
   0  -2  27   12.66    2.62
   0   2  27   12.79    2.78
   0   2 -27    5.42    3.06
   0  -2 -27    6.11    3.22
   0   2  28    0.25    1.91
   0  -2  28    2.70    2.00
   0   2 -28    3.11    2.22
   0  -2 -28    1.79    1.82
   0  -3   0   33.26    1.37
   0   3   0   36.74    1.32
   0  -3   1   54.22    1.75
   0   3   1   60.55    1.87
   0  -3   1   56.99    1.10
   0   3  -1   59.35    2.09
   0  -3  -1   61.17    1.51
   0  -3  -1   59.52    2.00
   0  -3   2  127.78    3.74
   0  -3   2  115.75    1.76
   0   3   2  122.07    3.54
   0  -3  -2  126.06    3.70
   0   3  -2  123.32    3.76
   0  -3  -2  121.93    3.05
   0   3   3  156.17    4.50
   0  -3   3  153.37    4.47
   0  -3  -3  157.44    4.50
   0   3  -3  152.24    4.66
   0  -3   4   49.09    1.98
   0   3   4   51.39    1.86
   0  -3  -4   47.05    1.83
   0   3  -4   42.37    2.01
   0  -3  -4   48.36    1.71
   0   3   5   19.89    1.19
   0  -3   5   19.43    1.24
   0  -3  -5   18.91    1.02
   0  -3  -5   19.40    1.17
   0   3  -5   18.53    1.23
   0  -3   6   20.92    1.33
   0   3   6   20.44    1.00
   0  -3  -6   23.74    1.21
   0  -3  -6   19.93    1.33
   0   3  -6   23.07    1.40
   0   3   7   66.34    2.06
   0  -3   7   66.18    2.69
   0  -3  -7   72.70    2.69
   0   3  -7   74.42    2.93
   0  -3  -7   63.86    2.89
   0  -3   8   16.72    1.29
   0   3   8   10.94    0.82
   0   3   8   14.31    0.78
   0   3  -8   13.18    1.12
   0  -3  -8   11.72    1.24
   0   3  -8   16.44    0.80
   0   3   9   18.44    0.85
   0  -3   9   15.56    1.19
   0   3   9   20.62    1.24
   0  -3  -9   20.42    1.59
   0   3  -9   20.73    1.24
   0   3  -9   17.48    0.89
   0   3  10   15.73    1.21
   0   3  10   13.37    0.82
   0  -3  10   17.57    1.35
   0   3 -10   13.05    1.08
   0  -3 -10   14.07    1.45
   0   3  11   19.47    1.36
   0  -3  11   14.43    1.52
   0   3 -11   15.19    1.16
   0  -3 -11   17.21    1.64
   0   3 -11   18.98    1.26
   0  -3  12   14.87    1.56
   0   3  12   17.23    1.35
   0   3  12   17.00    0.96
   0   3 -12   13.85    1.27
   0   3 -12   14.12    1.23
   0  -3 -12   18.08    1.74
   0  -3  13    3.02    0.97
   0   3  13    3.40    0.57
   0   3  13    3.04    0.79
   0   3 -13    3.87    0.77
   0   3 -13    4.49    0.93
   0  -3 -13    4.72    0.95
   0  -3  14    0.96    0.95
   0   3  14    1.87    0.52
   0   3  14    1.69    0.76
   0   3 -14    1.32    0.72
   0  -3 -14    4.15    1.19
   0   3 -14    1.38    0.68
   0  -3  15   11.99    1.42
   0   3  15    7.84    1.04
   0   3  15    4.82    0.68
   0   3 -15   11.09    1.07
   0   3 -15    8.00    1.11
   0  -3 -15    5.54    1.61
   0   3  16   13.58    1.46
   0   3  16    9.85    0.91
   0  -3  16   14.02    1.71
   0   3 -16   14.97    1.33
   0  -3 -16   13.77    2.20
   0   3 -16   10.25    1.46
   0   3  17    7.59    1.29
   0  -3  17    7.15    1.52
   0  -3 -17    4.41    1.71
   0   3 -17    7.58    1.07
   0   3 -17    5.67    1.29
   0   3  18    8.95    1.54
   0  -3  18    7.02    1.56
   0   3 -18    5.79    1.43
   0   3 -18    5.97    1.36
   0  -3 -18    7.97    1.90
   0  -3  19    3.23    1.19
   0   3  19    3.11    1.06
   0   3 -19   -0.15    0.86
   0   3 -19    1.58    1.09
   0  -3 -19   -1.26    1.15
   0   3  20   13.54    1.98
   0  -3  20   12.67    2.21
   0   3 -20   11.44    1.64
   0  -3 -20   10.08    2.24
   0  -3  21   19.40    2.65
   0   3  21   19.95    2.34
   0   3 -21   14.51    2.46
   0  -3 -21   16.63    3.06
   0   3 -21   14.14    1.86
   0   3  22   18.00    2.35
   0  -3  22   16.00    2.60
   0  -3 -22   15.25    3.19
   0   3 -22   13.21    2.79
   0   3 -22   11.37    2.04
   0   3  23   27.23    2.99
   0  -3  23   18.30    2.82
   0   3 -23   24.41    3.36
   0  -3 -23   24.18    3.94
   0   3 -23   17.66    2.42
   0   3  24   12.01    2.45
   0  -3  24   12.54    2.77
   0   3 -24   13.26    2.80
   0  -3 -24   13.67    3.16
   0   3  25    1.82    1.57
   0  -3  25    1.63    1.64
   0   3 -25    1.52    1.88
   0  -3 -25   -1.42    1.94
   0  -3  26    1.10    1.98
   0   3  26    2.18    1.83
   0  -3 -26    3.87    2.22
   0   3 -26    2.40    1.94
   0   3  27   -1.36    1.55
   0  -3  27   -0.04    1.59
   0   3 -27    1.90    1.72
   0  -3 -27   -1.61    1.51
   0   3  28    1.50    1.85
   0  -3  28   -0.56    1.98
   0   3 -28    5.02    2.06
   0  -3 -28   -0.36    2.01
   0   4   0   40.39    2.01
   0  -4   0   36.55    1.61
   0  -4   1   79.44    1.76
   0  -4   1   75.88    2.98
   0   4   1   79.77    3.30
   0  -4  -1   81.78    3.08
   0   4  -1   74.39    3.23
   0  -4  -1   80.91    2.24
   0  -4   2  164.96    5.44
   0  -4   2  177.33    3.14
   0   4   2  170.13    5.95
   0  -4  -2  179.10    4.87
   0   4  -2  178.84    6.13
   0  -4  -2  185.13    6.15
   0   4   3    4.91    0.84
   0  -4   3    3.24    0.59
   0   4  -3    3.75    0.62
   0  -4  -3    3.25    0.72
   0  -4  -3    4.55    0.55
   0   4   4  108.58    3.87
   0  -4   4   93.81    3.87
   0   4  -4  107.31    4.10
   0  -4  -4  102.33    3.49
   0  -4  -4  106.61    3.92
   0   4   5   64.91    2.78
   0  -4   5   71.30    3.06
   0  -4  -5   67.79    2.70
   0   4  -5   70.73    3.01
   0  -4  -5   65.93    2.85
   0   4   6   11.65    0.95
   0  -4   6   10.43    0.98
   0  -4  -6   10.22    1.01
   0   4  -6   10.50    0.87
   0   4  -6    9.07    0.41
   0  -4  -6    9.73    0.77
   0   4   7   45.01    1.92
   0  -4   7   49.38    2.28
   0   4  -7   47.85    2.39
   0  -4  -7   50.61    2.26
   0  -4  -7   46.14    2.45
   0   4  -7   42.27    1.20
   0   4   8   76.45    2.84
   0  -4   8   79.37    3.86
   0  -4  -8   77.85    3.84
   0   4  -8   88.59    3.74
   0  -4  -8   80.94    3.24
   0  -4   9    9.71    1.06
   0   4   9    9.08    0.81
   0  -4  -9    5.99    1.27
   0   4  -9    7.89    0.97
   0  -4  -9    8.71    1.05
   0   4  -9    8.85    0.64
   0  -4  10   19.24    1.60
   0   4  10   18.56    1.47
   0   4  10   23.60    1.30
   0   4 -10   22.92    1.72
   0  -4 -10   19.95    1.77
   0   4 -10   18.34    0.94
   0   4  11   72.39    3.33
   0   4  11   64.22    2.40
   0  -4  11   71.74    3.91
   0   4 -11   59.74    2.40
   0   4 -11   76.57    3.55
   0  -4 -11   63.23    3.84
   0   4  12   83.43    4.03
   0  -4  12   90.84    4.69
   0   4 -12   72.31    2.98
   0   4 -12   88.79    4.31
   0  -4 -12   79.90    4.72
   0   4  13    7.29    1.19
   0  -4  13    5.42    1.46
   0   4  13    8.52    0.91
   0   4 -13    9.78    1.29
   0  -4 -13    7.91    1.45
   0   4 -13    7.88    0.97
   0  -4  14    7.69    1.38
   0   4  14    4.85    1.08
   0   4  14    3.52    0.80
   0   4 -14    6.70    1.18
   0   4 -14    5.09    0.85
   0  -4  15   28.04    2.49
   0   4  15   28.79    2.03
   0   4  15   23.20    1.39
   0  -4 -15   24.34    2.81
   0   4 -15   28.95    2.24
   0   4 -15   19.68    1.79
   0  -4  16   12.88    1.55
   0   4  16   11.03    1.09
   0   4  16   14.27    1.60
   0   4 -16   15.19    1.65
   0  -4 -16   14.28    2.27
   0   4 -16   10.41    1.55
   0   4  17   19.87    1.90
   0   4  17   12.89    1.33
   0  -4  17   12.85    2.27
   0   4 -17   15.50    1.89
   0   4 -17   14.33    1.60
   0  -4 -17   16.53    2.65
   0   4  18    4.85    1.20
   0  -4  18    5.29    1.20
   0   4 -18    0.77    1.08
   0   4 -18    1.60    1.00
   0  -4 -18    0.75    1.65
   0  -4  19   -0.77    1.11
   0   4  19    0.53    0.97
   0  -4 -19   -2.20    1.21
   0   4 -19   -0.27    0.85
   0   4 -19    0.60    0.83
   0  -4  20   30.80    3.32
   0   4  20   24.43    2.96
   0   4 -20   31.42    3.05
   0   4 -20   24.60    2.64
   0  -4 -20   29.38    4.01
   0  -4  21    6.52    1.86
   0   4  21    3.26    1.70
   0  -4 -21    4.99    2.20
   0   4 -21    4.89    1.46
   0  -4  22   46.18    4.55
   0   4  22   51.83    4.15
   0  -4 -22   38.53    4.74
   0   4 -22   35.86    3.48
   0   4 -22   37.49    4.41
   0   4  23   21.30    2.90
   0  -4  23   19.42    3.02
   0   4 -23   14.75    2.21
   0  -4 -23   20.79    3.17
   0   4 -23   13.33    2.69
   0   4  24    5.06    1.81
   0  -4  24    6.27    2.11
   0  -4 -24    3.66    2.53
   0   4 -24    1.72    1.73
   0   4  25    0.35    1.41
   0  -4  25    0.46    1.30
   0  -4 -25    4.13    1.97
   0   4 -25   -0.26    1.47
   0   4  26    0.90    1.55
   0  -4  26    1.63    1.84
   0  -4 -26    1.60    2.31
   0   4  27    2.49    1.87
   0  -4  27    1.80    2.13
   0  -4 -27    4.43    2.63
   0   5   0  133.59    5.39
   0  -5   0  138.95    5.39
   0  -5   0  127.76    3.48
   0   5   1  161.51    6.25
   0  -5   1  172.90    3.97
   0  -5   1  168.50    6.58
   0   5  -1  173.56    6.70
   0  -5  -1  180.16    6.81
   0  -5  -1  175.78    4.90
   0  -5   2   11.52    0.52
   0   5   2   14.21    1.09
   0  -5   2   15.44    1.29
   0  -5  -2   13.71    0.87
   0  -5  -2   13.92    1.07
   0   5  -2   13.08    1.37
   0   5   3   42.87    2.40
   0  -5   3   42.98    2.22
   0  -5   3   38.20    0.89
   0   5  -3   43.52    2.35
   0  -5  -3   42.90    1.89
   0  -5  -3   43.41    2.33
   0  -5   4  134.77    5.78
   0   5   4  133.35    5.39
   0  -5  -4  136.89    4.84
   0  -5  -4  139.67    5.63
   0   5  -4  134.84    5.40
   0  -5   5   57.30    2.85
   0   5   5   57.97    2.96
   0  -5  -5   54.82    2.82
   0   5  -5   55.93    3.04
   0  -5  -5   56.43    2.86
   0   5   6   36.83    2.20
   0  -5   6   32.47    2.00
   0  -5  -6   35.47    2.01
   0   5  -6   30.95    2.25
   0  -5  -6   37.49    2.02
   0   5   7   18.14    1.56
   0  -5   7   17.63    1.53
   0  -5  -7   17.46    1.41
   0   5  -7   17.59    1.71
   0  -5  -7   16.62    1.56
   0  -5   8   23.81    2.08
   0   5   8   23.90    1.62
   0  -5  -8   22.98    1.72
   0  -5  -8   21.29    1.91
   0   5  -8   24.43    2.00
   0  -5   9   84.63    4.44
   0   5   9   73.29    3.27
   0  -5  -9   77.24    4.06
   0   5  -9   76.38    4.12
   0  -5  -9   76.05    3.78
   0  -5  10   10.20    1.58
   0   5  10    8.11    1.17
   0  -5 -10    7.11    1.32
   0   5 -10    8.60    0.70
   0   5 -10   14.39    1.46
   0  -5 -10    8.40    1.49
   0   5  11    9.92    1.10
   0   5  11    7.48    1.11
   0  -5  11    8.50    1.61
   0  -5 -11    8.69    1.51
   0   5 -11    9.93    1.39
   0   5 -11    9.09    0.81
   0   5  12    8.28    1.10
   0  -5  12    9.20    1.39
   0   5  12   11.66    1.36
   0  -5 -12   13.73    1.59
   0   5 -12   12.68    1.47
   0   5 -12    7.03    0.84
   0   5  13   35.13    2.18
   0  -5  13   26.09    2.62
   0   5  13   19.62    1.54
   0  -5 -13   21.53    2.57
   0   5 -13   18.05    1.36
   0   5 -13   24.58    2.13
   0   5  14   71.32    3.17
   0   5  14   79.25    4.41
   0  -5  14   80.11    5.31
   0   5 -14   76.76    4.63
   0   5 -14   59.47    3.08
   0  -5 -14   76.16    5.51
   0   5  15   43.71    2.51
   0   5  15   54.67    3.57
   0  -5  15   55.26    4.20
   0  -5 -15   52.07    4.40
   0   5 -15   50.55    3.61
   0   5  16    0.46    0.90
   0  -5  16    4.11    1.16
   0   5  16    0.41    0.65
   0   5 -16   -0.57    0.57
   0  -5 -16    0.83    1.21
   0   5 -16    0.31    0.90
   0   5  17    1.18    0.73
   0   5  17   -0.05    1.05
   0  -5  17    2.51    1.32
   0   5 -17    0.57    0.66
   0  -5 -17    3.52    1.45
   0   5 -17    1.44    1.04
   0   5  18   11.17    1.74
   0  -5  18   14.33    2.29
   0   5 -18   11.76    1.81
   0  -5 -18    8.45    2.51
   0   5 -18    6.97    1.26
   0  -5  19    7.32    1.90
   0   5  19    6.27    1.57
   0  -5 -19    6.56    2.20
   0   5 -19    5.42    1.51
   0   5 -19    4.87    1.25
   0   5  20    5.56    1.78
   0  -5  20    9.08    2.23
   0   5 -20    7.47    1.72
   0  -5 -20   11.54    2.14
   0   5  21    0.65    1.28
   0  -5  21    1.97    1.58
   0   5 -21    0.84    0.92
   0   5 -21    1.33    1.15
   0  -5 -21    0.38    1.42
   0  -5  22    0.98    1.37
   0   5  22   -0.49    1.13
   0  -5 -22   -0.20    1.27
   0   5 -22    0.24    0.99
   0   5  23    1.26    1.40
   0  -5  23    0.70    1.37
   0  -5 -23   -0.74    1.94
   0   5 -23    1.19    1.20
   0   5  24    1.46    1.37
   0  -5  24   -1.51    1.67
   0   5 -24   -1.05    1.20
   0  -5 -24   -1.61    1.99
   0   5  25    0.71    1.89
   0  -5  25    2.33    2.08
   0  -5 -25    7.35    2.48
   0   5  26    1.40    1.69
   0  -5  26    3.04    2.05
   0  -5 -26   -1.73    2.46
   0   6   0    1.22    0.79
   0  -6   0    1.09    0.73
   0  -6   0    0.20    0.41
   0  -6   1  117.58    3.45
   0   6   1  130.65    5.93
   0  -6   1  128.41    5.46
   0  -6  -1  128.71    4.14
   0   6  -1  125.69    5.97
   0  -6  -1  141.04    6.06
   0   6   2    4.50    1.18
   0  -6   2    7.06    1.12
   0  -6  -2    5.47    1.00
   0   6  -2    6.82    1.28
   0  -6  -2    4.75    0.78
   0   6   3   15.98    1.70
   0  -6   3   17.62    1.66
   0  -6  -3   14.57    1.36
   0   6  -3   13.70    1.38
   0  -6  -3   14.52    1.22
   0   6   4    8.66    1.47
   0  -6   4    9.51    1.35
   0   6  -4    8.73    1.52
   0  -6  -4    9.57    1.33
   0  -6  -4   10.12    1.12
   0  -6   5   25.19    2.11
   0   6   5   27.90    2.28
   0  -6  -5   26.56    2.06
   0   6  -5   30.00    2.37
   0   6   6   34.84    2.66
   0  -6   6   36.67    2.63
   0  -6  -6   33.77    2.37
   0   6  -6   31.67    2.65
   0  -6  -6   32.43    2.14
   0  -6   7   39.71    2.66
   0   6   7   35.99    2.67
   0  -6  -7   32.54    2.37
   0   6  -7   41.64    2.88
   0  -6  -7   39.08    2.58
   0  -6   8   24.11    2.28
   0   6   8   17.56    1.84
   0  -6  -8   19.27    1.86
   0  -6  -8   18.80    1.83
   0   6  -8   20.64    2.11
   0   6   9    7.99    1.15
   0  -6   9    6.31    1.46
   0  -6  -9    9.01    1.26
   0  -6  -9    4.57    1.29
   0   6  -9    8.19    1.51
   0   6  10   74.38    3.91
   0  -6  10   78.51    5.08
   0   6 -10   74.53    4.61
   0  -6 -10   73.48    4.60
   0  -6 -10   69.58    4.04
   0  -6  11   -0.14    0.99
   0   6  11    0.35    0.68
   0  -6 -11    1.00    0.78
   0  -6 -11    0.06    0.88
   0   6 -11   -2.17    0.86
   0  -6  12   40.95    3.78
   0   6  12   44.23    2.70
   0   6 -12   40.02    3.44
   0  -6 -12   45.10    3.63
   0   6  13   35.64    2.95
   0  -6  13   39.97    3.15
   0   6  13   38.13    2.51
   0   6 -13   31.57    3.13
   0  -6 -13   28.93    3.47
   0   6  14   28.02    2.07
   0   6  14   33.65    2.96
   0  -6  14   31.01    3.47
   0   6 -14   33.42    3.04
   0  -6 -14   33.22    3.46
   0  -6  15    5.24    1.62
   0   6  15    1.39    0.88
   0   6  15    4.28    1.28
   0  -6 -15    1.80    1.58
   0   6 -15    3.08    1.31
   0  -6  16   11.87    2.47
   0   6  16   11.20    1.33
   0   6  16   14.72    1.92
   0  -6 -16    8.41    2.50
   0   6 -16    8.25    1.97
   0   6  17    5.08    1.41
   0  -6  17   10.28    2.12
   0   6 -17    5.84    1.67
   0  -6 -17    7.07    2.18
   0  -6  18    8.32    2.49
   0   6  18    9.61    1.88
   0  -6 -18    7.43    2.63
   0   6 -18   11.02    2.05
   0  -6  19   35.16    4.00
   0   6  19   36.13    3.43
   0  -6 -19   22.30    4.15
   0   6 -19   27.94    3.80
   0   6  20   18.56    2.69
   0  -6  20   17.61    3.31
   0  -6 -20   18.45    3.55
   0   6 -20   17.21    2.77
   0  -6  21    4.99    2.22
   0   6  21    5.13    1.86
   0   6 -21    2.26    1.73
   0  -6 -21   10.19    2.37
   0  -6  22    3.42    1.87
   0   6  22    0.90    1.61
   0   6 -22    2.35    1.51
   0  -6 -22    4.21    2.29
   0   6  23    1.43    1.69
   0  -6  23    1.35    2.08
   0  -6 -23    1.51    2.28
   0   6 -23    3.31    1.55
   0   6  24   14.72    2.87
   0  -6  24   10.34    3.44
   0  -6 -24   16.25    3.77
   0   6 -24    8.27    2.56
   0   7   0   11.64    1.92
   0  -7   0   17.25    1.89
   0  -7   1    1.86    1.02
   0   7   1    1.48    1.17
   0  -7  -1    3.14    0.62
   0  -7  -1    2.41    1.18
   0   7  -1    2.06    0.98
   0  -7   2   32.14    2.44
   0   7   2   25.97    2.67
   0  -7  -2   29.68    2.37
   0   7  -2   26.36    2.65
   0  -7  -2   24.89    1.64
   0  -7   3    4.13    1.19
   0   7   3    3.85    1.15
   0  -7  -3    1.07    1.06
   0  -7  -3    1.41    0.67
   0   7  -3    4.97    0.99
   0  -7   4   15.37    1.66
   0   7   4   19.18    2.14
   0  -7  -4   16.29    1.84
   0   7  -4   12.32    2.17
   0  -7  -4   17.62    1.49
   0   7   5    7.17    1.24
   0  -7   5    8.11    1.46
   0  -7  -5    4.56    1.34
   0   7  -5    7.05    1.57
   0  -7  -5    5.10    0.99
   0   7   6   63.05    4.12
   0  -7   6   60.63    4.15
   0  -7  -6   60.92    3.86
   0  -7  -6   54.51    3.65
   0   7  -6   63.74    4.42
   0   7   7   92.32    5.52
   0  -7   7   86.27    5.63
   0  -7  -7   86.85    5.12
   0   7  -7   93.87    5.87
   0  -7  -7   92.83    4.85
   0   7   8   63.82    4.06
   0  -7   8   66.00    4.19
   0  -7  -8   50.17    3.62
   0   7  -8   58.21    3.99
   0  -7  -8   60.34    4.02
   0  -7   9   44.18    3.40
   0   7   9   40.65    3.22
   0  -7  -9   34.80    3.20
   0   7  -9   44.34    3.64
   0  -7  -9   41.02    3.22
   0   7  10   68.16    4.19
   0  -7  10   72.58    5.40
   0  -7 -10   66.90    4.37
   0  -7 -10   58.82    4.71
   0   7 -10   68.51    4.99
   0  -7  11   10.22    1.84
   0   7  11    3.21    1.28
   0  -7 -11    5.11    1.45
   0  -7 -11    5.69    1.53
   0   7 -11    5.61    1.62
   0  -7  12   33.67    3.29
   0   7  12   29.65    2.61
   0   7 -12   31.48    3.29
   0  -7 -12   34.16    3.01
   0  -7 -12   26.92    3.36
   0  -7  13   73.49    6.13
   0   7  13   76.36    4.59
   0   7  13   58.94    4.00
   0   7 -13   71.74    5.31
   0  -7 -13   65.75    5.56
   0   7  14    0.43    1.16
   0   7  14    1.64    0.89
   0  -7  14    2.05    1.57
   0  -7 -14    1.32    1.39
   0   7 -14   -0.64    1.31
   0  -7  15    9.97    2.88
   0   7  15   12.62    1.65
   0   7  15   12.89    2.15
   0  -7 -15   12.51    2.53
   0   7 -15   12.68    2.28
   0  -7  16    9.42    2.40
   0   7  16    4.91    1.30
   0   7  16    6.84    1.94
   0   7 -16    8.40    1.91
   0  -7 -16    8.37    2.22
   0   7  17   16.21    2.51
   0  -7  17   17.38    3.14
   0   7 -17   16.33    2.64
   0  -7 -17   10.38    2.51
   0   7  18   60.28    5.10
   0  -7  18   61.26    6.15
   0   7 -18   51.41    5.13
   0  -7 -18   44.41    5.73
   0  -7  19   16.44    2.87
   0   7  19   13.89    2.53
   0   7 -19   11.93    2.66
   0  -7 -19   13.37    3.30
   0  -7  20    5.83    2.58
   0   7  20    4.22    1.96
   0  -7 -20    6.05    2.49
   0   7 -20    7.45    1.99
   0  -7  21    3.78    2.17
   0   7  21    3.77    2.04
   0  -7 -21    8.05    2.67
   0   7 -21    8.03    2.13
   0   7  22    2.61    1.63
   0  -7  22   -0.60    1.98
   0   7 -22    1.72    1.64
   0  -7 -22    0.07    2.08
   0  -7  23    2.04    2.05
   0   7 -23    1.65    1.70
   0  -7 -23    0.87    2.24
   0  -8   0    0.93    0.95
   0   8   0    1.81    1.25
   0   8   1    7.41    1.79
   0  -8   1    6.27    1.43
   0   8  -1    7.83    1.77
   0  -8  -1    9.66    1.38
   0  -8   2   10.78    1.77
   0   8   2    5.88    1.93
   0   8  -2   11.24    1.98
   0  -8  -2    8.92    1.43
   0  -8   3    1.91    1.49
   0   8   3    4.26    1.45
   0  -8  -3    5.16    1.39
   0  -8  -3    3.31    0.86
   0   8  -3    4.90    1.24
   0   8   4    8.82    1.93
   0  -8   4   12.51    1.72
   0  -8  -4   10.92    1.30
   0   8  -4    6.61    2.21
   0  -8  -4   13.46    1.90
   0   8   5   35.72    3.52
   0  -8   5   38.81    3.39
   0  -8  -5   43.63    3.36
   0   8  -5   35.37    3.43
   0  -8  -5   35.76    2.71
   0   8   6   33.74    3.41
   0  -8   6   37.34    3.59
   0  -8  -6   35.65    2.86
   0   8  -6   36.77    3.20
   0  -8  -6   36.27    3.24
   0  -8   7   21.71    2.36
   0   8   7   19.46    2.67
   0   8  -7   21.68    2.38
   0  -8  -7   19.40    2.15
   0  -8  -7   24.32    2.44
   0  -8   8   10.40    1.82
   0   8   8   10.86    1.91
   0   8  -8   16.64    2.39
   0  -8  -8   10.91    1.89
   0   8   9    9.46    1.82
   0  -8   9    9.72    1.80
   0  -8  -9    8.80    1.95
   0  -8  -9    9.94    1.84
   0   8  -9   14.08    2.27
   0   8  10   30.98    2.96
   0  -8  10   29.74    3.91
   0  -8 -10   26.06    3.26
   0  -8 -10   30.28    3.14
   0   8 -10   34.70    3.55
   0   8  11   27.25    2.99
   0  -8  11   28.72    3.99
   0  -8 -11   38.25    3.26
   0  -8 -11   29.87    3.28
   0   8 -11   33.34    3.72
   0   8  12    5.74    1.55
   0  -8  12    9.59    2.24
   0  -8 -12    8.53    1.74
   0   8 -12    7.36    2.12
   0  -8 -12    2.30    1.79
   0   8  13    1.52    1.23
   0  -8  13    2.08    1.70
   0  -8 -13    2.19    1.39
   0   8 -13    0.94    1.51
   0  -8 -13    0.58    1.40
   0   8  14    6.64    1.69
   0   8  14    9.61    1.75
   0  -8  14    9.22    2.43
   0  -8 -14    2.13    2.09
   0   8 -14    7.01    2.13
   0   8  15    1.70    1.38
   0   8  15    1.27    1.08
   0  -8  15    3.07    1.87
   0   8 -15    2.03    1.62
   0  -8 -15    0.65    1.60
   0  -8  16   10.03    3.06
   0   8  16   11.84    2.23
   0  -8 -16    7.56    2.66
   0   8 -16   14.75    2.52
   0   8  17    6.47    1.87
   0  -8  17    4.34    2.56
   0   8 -17    5.07    2.10
   0  -8 -17    5.83    2.35
   0   8  18    7.10    2.04
   0  -8  18    5.52    2.50
   0   8 -18    4.37    2.35
   0  -8 -18    4.07    2.41
   0   8  19    1.22    1.64
   0  -8  19    3.11    2.05
   0  -8 -19    0.87    1.87
   0   8 -19    0.45    1.73
   0  -8  20    3.08    2.03
   0   8  20    1.10    1.57
   0  -8 -20   -0.37    2.02
   0   8 -20    1.94    1.86
   0  -8  21    6.97    2.15
   0   8 -21    3.20    2.24
   0  -8 -21    2.58    2.75
   0   9   0    0.72    1.22
   0  -9   0    0.35    1.12
   0   9   1    2.05    1.21
   0  -9   1    0.75    1.39
   0  -9  -1    0.55    1.29
   0   9  -1    3.65    1.52
   0   9   2    7.66    2.07
   0  -9   2    7.65    2.00
   0   9  -2    9.72    1.71
   0  -9  -2    7.71    1.61
   0  -9   3    5.66    1.44
   0   9   3    2.65    1.78
   0   9  -3    3.39    1.46
   0  -9  -3    5.80    1.55
   0   9   4    9.04    1.90
   0  -9   4   12.60    2.23
   0  -9  -4   10.34    2.08
   0   9  -4    9.06    2.33
   0  -9   5   14.81    2.41
   0   9   5   16.06    2.49
   0  -9  -5    7.58    2.22
   0   9  -5    9.31    2.30
   0  -9   6    4.46    2.01
   0   9   6    9.27    1.91
   0  -9  -6    6.26    1.71
   0   9  -6    4.15    1.70
   0  -9   7   -0.33    1.29
   0   9   7   -0.26    1.30
   0  -9  -7   -0.06    1.10
   0   9  -7   -0.82    1.33
   0   9   8    1.47    1.27
   0  -9   8    1.22    1.50
   0   9  -8    5.29    1.58
   0  -9  -8   -0.03    1.16
   0  -9  -8    0.21    1.24
   0   9   9    0.36    1.05
   0  -9   9   -1.15    1.33
   0   9  -9    0.05    1.02
   0  -9  -9   -0.48    1.04
   0  -9  -9    1.41    1.12
   0  -9  10    4.86    1.49
   0   9  10    3.03    1.55
   0  -9 -10    4.75    1.66
   0   9 -10    7.78    2.05
   0  -9 -10    1.13    1.50
   0   9  11    3.48    1.48
   0  -9  11    1.33    1.91
   0   9 -11    4.59    1.80
   0  -9 -11    2.83    1.49
   0  -9 -11    2.38    1.57
   0   9  12    0.78    1.27
   0  -9  12    0.86    1.49
   0  -9 -12    1.47    1.40
   0   9 -12    3.51    1.61
   0  -9 -12   -0.46    1.42
   0   9  13    8.34    2.23
   0  -9  13   17.74    3.30
   0  -9 -13   12.53    2.56
   0  -9 -13   10.06    2.68
   0   9 -13   16.07    2.92
   0   9  14   10.11    2.18
   0  -9  14   15.11    3.14
   0   9  14    9.53    1.96
   0  -9 -14    7.36    2.50
   0   9 -14   11.70    2.83
   0   9  15    4.18    1.79
   0  -9  15    4.08    2.52
   0   9 -15    2.95    2.10
   0  -9 -15    3.52    2.13
   0   9  16    8.49    2.26
   0  -9  16   11.55    3.22
   0  -9 -16    3.84    2.62
   0   9 -16    9.98    2.65
   0  -9  17   14.96    3.72
   0   9  17   12.15    2.71
   0  -9 -17    9.37    3.34
   0   9 -17    9.35    2.92
   0  -9  18   11.76    3.54
   0   9  18   11.01    2.78
   0   9 -18   11.73    3.06
   0 -10   0    1.43    1.43
   0  10   0    1.26    1.63
   0  10   1    8.43    2.03
   0 -10   1    6.67    1.79
   0  10  -1    1.08    1.96
   0 -10  -1    0.29    1.81
   0 -10   2    2.32    1.51
   0  10   2    1.37    1.63
   0 -10  -2    1.34    1.49
   0  10  -2    0.65    1.63
   0 -10   3    2.42    1.70
   0  10   3    0.73    1.69
   0 -10  -3    0.88    1.59
   0  10  -3    3.76    1.81
   0 -10   4    2.27    1.96
   0  10   4    2.86    1.60
   0  10  -4    5.65    1.96
   0 -10  -4    4.71    1.77
   0 -10   5    1.78    1.91
   0  10   5   -0.97    1.93
   0 -10  -5    7.35    1.67
   0  10  -5    3.31    1.98
   0 -10   6   10.50    2.67
   0  10   6    9.80    2.39
   0  10  -6    7.68    2.23
   0 -10  -6    9.65    2.21
   0  10   7    2.75    1.56
   0 -10   7    1.44    1.98
   0 -10  -7    1.16    1.52
   0  10  -7    1.96    1.82
   0  10   8   -0.99    1.42
   0 -10   8    0.67    1.85
   0  10  -8    3.08    1.71
   0 -10  -8    2.93    1.48
   0  10   9    1.55    1.54
   0 -10   9    1.54    1.61
   0  10  -9    2.93    1.92
   0 -10  -9    3.50    1.64
   0 -10  10    1.15    1.90
   0 -10 -10    1.16    1.53
   0 -10  11    6.16    2.17
   0  10  11    3.06    1.95
   0  10 -11    3.48    2.31
   0 -10 -11    5.60    1.93
   0 -10  12   16.89    3.88
   0  10  12   15.25    2.65
   0 -10 -12   13.74    2.84
   0  10 -12    9.40    2.68
   0 -10  13   22.22    4.00
   0 -10 -13   17.76    3.36
   0  10 -13   13.70    3.65
   0 -10  14    6.77    3.24
   0  10 -14    9.52    2.80
   0  11   0    2.47    2.27
   0 -11   0    5.03    2.22
   0 -11   1   33.45    4.29
   0  11   1   24.28    4.65
   0 -11  -1   34.38    4.37
   0  11  -1   28.41    4.60
   0  11   2    0.55    2.16
   0 -11   2    3.50    2.06
   0  11  -2    2.09    2.13
   0 -11  -2    4.48    1.94
   0  11   3   15.04    3.42
   0 -11   3   19.83    3.57
   0  11  -3   17.56    3.59
   0 -11  -3   15.77    3.08
   0 -11   4    5.32    2.68
   0  11   4    0.49    2.58
   0 -11  -4   10.56    2.33
   0  11  -4   10.25    2.65
   0 -11   5   31.54    4.67
   0  11   5   21.85    4.21
   0 -11  -5   29.80    3.84
   0  11  -5   25.69    4.60
   0  11   6    3.12    1.80
   0 -11   6    3.90    2.30
   0 -11  -6    1.93    1.56
   0  11  -6    1.81    1.84
   0  11   7   12.04    2.94
   0 -11   7   10.66    3.50
   0 -11  -7   15.87    3.05
   0  11  -7   16.97    3.43
   0  11   8    0.25    1.46
   0 -11   8    1.34    1.78
   0 -11  -8   -1.62    1.43
   0  11  -8   -0.76    1.77
   0  11   9    1.83    1.62
   0 -11   9    0.76    1.66
   0  11  -9   -0.43    1.95
   0 -11  -9    1.64    1.65
   1   0 -29   -0.53    2.21
  -1   0  29    1.77    1.88
   1   0 -28    2.19    2.39
  -1   0  28    2.07    1.67
   1   0 -27    1.40    2.05
  -1   0  27    1.03    1.69
   1   0 -26   10.42    3.30
  -1   0  26   16.89    2.99
   1   0 -25   -1.07    1.72
  -1   0  25    1.28    1.34
   1   0 -24   22.68    3.50
  -1   0  24   29.48    3.49
   1   0 -23   -0.74    1.44
  -1   0  23    0.06    1.22
   1   0 -22   16.30    3.10
  -1   0  22   19.92    2.82
   1   0 -21    0.33    1.38
  -1   0  21    1.02    0.99
   1   0 -20   14.41    1.96
  -1   0  20    8.09    1.58
   1   0 -19   -0.42    1.18
  -1   0  19    1.76    1.06
   1   0 -18  105.13    6.81
  -1   0  18  109.50    6.20
   1   0 -17    1.45    0.91
  -1   0  17   -1.48    0.85
   1   0 -16   49.94    3.60
  -1   0  16   56.92    3.37
   1   0 -15   -0.16    0.23
   1   0 -15    1.67    0.74
  -1   0  15    0.31    0.66
   1   0 -14  113.60    5.11
  -1   0  14  105.89    4.45
   1   0 -13   -1.00    0.93
  -1   0  13   -1.39    0.80
   1   0 -12 1400.83   52.16
   1   0 -12 1324.84   27.90
  -1   0  12 1353.70   46.31
   1   0 -11   -0.22    0.23
  -1   0  11   -0.10    0.58
   1   0 -10  354.93   12.32
  -1   0  10  356.38   11.01
   1   0  -9    0.33    0.56
  -1   0   9    1.38    0.53
   1   0  -8  280.37    4.12
   1   0  -8  297.10    8.85
  -1   0   8  289.01    7.88
   1   0  -7    0.65    0.29
   1   0  -7   -0.03    0.10
  -1   0   7   -0.55    0.34
   1   0  -6 4923.78  142.12
  -1   0   6 4896.57  129.98
   1   0  -5    1.52    0.33
  -1   0   5    1.53    0.27
   1   0  -4   87.39    2.11
  -1   0   4   82.19    1.84
   1   0  -3    0.50    0.23
  -1   0   3    0.57    0.08
  -1   0   3    0.42    0.18
   1   0   3    0.84    0.15
   1   0   3    0.56    0.20
  -1   0  -3    0.02    0.25
   1   0   4  188.41    3.42
   1   0   4  190.54    3.92
  -1   0  -4  204.99    4.60
   1   0   5    0.51    0.25
   1   0   5   -0.28    0.22
  -1   0  -5    0.05    0.28
   1   0   6  117.27    2.81
   1   0   6  115.52    2.76
  -1   0  -6  119.53    3.48
   1   0   7    2.19    0.36
   1   0   7    0.89    0.38
  -1   0  -7    1.11    0.44
   1   0   8   34.46    1.22
   1   0   8   33.84    1.30
  -1   0  -8   32.63    1.61
   1   0   9   -0.67    0.40
  -1   0  -9    0.60    0.41
   1   0  10  243.04    7.38
   1   0  10  232.90    6.63
  -1   0 -10  241.96    8.84
   1   0  11    0.08    0.40
   1   0  11    0.74    0.48
  -1   0 -11   -0.11    0.63
   1   0  12   78.53    3.13
  -1   0 -12   72.65    3.76
   1   0  13    0.56    0.65
   1   0  13    1.21    0.53
  -1   0 -13    1.24    0.76
   1   0  14   14.47    1.29
   1   0  14   19.57    1.41
  -1   0 -14   13.86    1.64
   1   0  15    0.15    0.56
   1   0  15    3.63    0.72
  -1   0 -15   -0.33    0.88
   1   0  16    6.52    1.09
  -1   0 -16    6.65    1.46
   1   0  17   -0.05    0.52
   1   0  17   -0.46    0.72
  -1   0 -17    0.39    0.95
   1   0  18   17.30    1.83
   1   0  18   16.31    1.49
  -1   0 -18   10.19    2.34
   1   0  19   -0.25    0.62
   1   0  19   -0.61    0.90
  -1   0 -19    1.66    0.85
   1   0  20    9.64    1.83
  -1   0 -20   12.02    2.07
   1   0  21    0.35    1.13
  -1   0 -21    2.07    1.32
   1   0  22   17.87    2.22
  -1   0 -22   10.92    2.78
   1   0  23    0.94    1.27
  -1   0 -23    1.35    1.58
   1   0  24    6.37    1.81
  -1   0 -24    4.51    2.29
   1   0  25   -0.99    1.13
  -1   0 -25    1.50    1.24
   1   0  26    1.97    1.67
  -1   0 -26    1.18    1.95
   1   0  27    0.59    1.43
  -1   0 -27    0.51    1.77
   1   0  28    2.18    1.80
  -1   0 -28    0.67    2.08
   1   1 -29   -2.03    2.35
   1  -1 -29    3.34    2.54
  -1  -1  29    3.60    2.00
  -1   1  29    0.09    1.99
   1   1 -28    1.16    1.77
   1  -1 -28   -1.23    2.32
  -1  -1  28    2.32    1.91
  -1   1  28    2.03    1.87
   1   1 -27    1.69    2.16
   1  -1 -27   -1.38    2.31
  -1  -1  27    5.38    1.88
  -1   1  27    1.04    1.54
   1   1 -26    2.73    2.68
   1  -1 -26    5.41    2.68
  -1  -1  26    4.57    2.16
  -1   1  26    7.36    2.13
   1   1 -25   20.54    4.32
   1  -1 -25   20.25    4.20
  -1  -1  25   25.53    3.07
  -1   1  25   31.47    3.79
   1  -1 -24    3.92    2.52
   1   1 -24    9.98    2.49
  -1  -1  24    7.08    1.84
  -1   1  24    7.86    1.85
   1   1 -23   14.49    2.98
   1  -1 -23   11.80    2.90
  -1   1  23   16.52    2.53
  -1  -1  23   12.70    2.42
   1   1 -22   23.23    3.57
   1  -1 -22   22.75    3.08
  -1  -1  22   28.41    3.00
  -1   1  22   27.65    3.16
   1  -1 -21   48.76    5.22
   1   1 -21   56.94    4.74
  -1   1  21   57.79    4.60
  -1  -1  21   60.93    4.76
   1   1 -20    6.72    2.02
   1  -1 -20    6.76    2.12
  -1   1  20   13.73    1.94
  -1  -1  20    6.49    1.90
   1   1 -19  240.53   13.51
   1  -1 -19  239.62   13.57
  -1   1  19  224.19   11.45
  -1  -1  19  235.86   11.60
   1   1 -18   28.63    2.87
   1  -1 -18   27.29    2.66
   1   1 -18   23.84    1.30
  -1  -1  18   29.34    2.58
  -1   1  18   23.89    2.47
   1   1 -17   16.33    1.05
   1  -1 -17   15.03    2.29
   1   1 -17   14.99    2.15
  -1   1  17   19.30    1.73
  -1  -1  17   18.60    2.05
   1   1 -16   61.03    3.94
   1  -1 -16   62.95    4.37
   1   1 -16   55.51    2.30
  -1   1  16   60.08    3.16
  -1  -1  16   67.25    3.78
   1   1 -15   10.82    1.47
   1  -1 -15    8.97    1.77
  -1  -1  15   11.27    1.43
  -1   1  15   11.79    1.36
   1  -1 -14   29.48    2.72
   1   1 -14   35.81    1.40
   1   1 -14   34.37    2.59
  -1   1  14   29.37    2.13
  -1  -1  14   36.26    2.42
   1  -1 -13  259.71   11.54
   1   1 -13  256.99   10.26
   1   1 -13  242.39    6.70
  -1  -1  13  236.21    9.33
  -1   1  13  258.08    9.80
   1  -1 -12  209.93    8.58
   1   1 -12  196.62    5.29
   1   1 -12  201.89    8.26
  -1   1  12  210.05    7.65
  -1  -1  12  203.86    7.68
   1   1 -11   94.29    2.60
   1  -1 -11   84.72    4.26
   1   1 -11   95.21    4.00
  -1   1  11   88.13    3.52
  -1  -1  11   93.73    3.90
   1  -1 -10  124.32    5.03
   1   1 -10  118.81    4.47
   1   1 -10  124.17    3.15
  -1  -1  10  119.08    4.27
  -1   1  10  118.24    3.98
   1   1  -9   48.60    1.47
   1  -1  -9   49.87    2.44
   1   1  -9   46.89    2.14
  -1  -1   9   44.94    1.91
  -1   1   9   50.69    1.99
   1   1  -8  118.67    4.00
   1  -1  -8  120.10    4.20
   1   1  -8  117.17    2.76
  -1  -1   8  112.58    3.73
  -1   1   8  120.77    3.60
   1  -1  -7  849.14   25.56
   1   1  -7  848.88   23.78
   1   1  -7  853.06   17.45
  -1  -1   7  856.67   23.56
  -1   1   7  851.72   22.52
   1  -1  -6  302.04    8.37
   1   1  -6  283.54    7.56
   1   1  -6  290.28    5.79
  -1   1   6  287.29    7.42
  -1  -1   6  287.85    7.63
   1   1  -5   23.05    0.90
   1  -1  -5   21.82    0.98
   1   1  -5   24.25    0.79
  -1   1   5   21.44    0.93
  -1  -1   5   24.77    1.00
   1  -1  -4  349.87    8.12
   1   1  -4  378.01    6.77
   1   1  -4  357.76    7.60
  -1   1   4  371.21    8.10
  -1  -1   4  370.66    8.03
   1   1  -3   29.60    0.79
   1  -1  -3   29.92    0.95
   1  -1  -3   28.44    0.84
  -1   1   3   30.56    0.52
  -1  -1   3   32.04    0.87
   1   1  -2  138.49    2.58
   1  -1  -2  146.46    2.78
   1   1  -2  138.74    2.68
   1  -1  -2  144.46    2.82
  -1  -1   2  138.09    2.56
  -1   1   2  142.07    2.10
   1  -1  -1  693.77   11.55
   1  -1  -1  678.04   12.91
   1  -1  -1  703.88   11.26
   1  -1   0  639.26    8.89
   1   1   0  630.70    8.24
   1  -1   0  598.22   11.42
  -1  -1   0  630.56   11.45
  -1   1   0  629.79    9.29
   1   1   1  812.48   16.31
   1  -1   1  909.25   15.73
   1  -1   1  862.67   16.45
  -1   1  -1  859.59   12.25
  -1   1  -1  868.15   11.54
   1   1   2 1132.30   21.55
   1  -1   2 1118.46   21.62
   1  -1   2 1108.61   22.70
   1   1   2 1103.41   16.23
  -1  -1  -2 1116.97   14.92
  -1  -1  -2 1132.14   24.04
   1  -1   3  176.49    3.83
   1  -1   3  174.05    3.55
   1   1   3  179.55    3.66
   1   1   3  168.96    2.55
  -1  -1  -3  175.37    4.20
   1  -1   4    2.02    0.33
   1   1   4    2.17    0.19
   1   1   4    2.13    0.32
  -1   1  -4    1.55    0.32
  -1  -1  -4    2.13    0.48
   1   1   5  112.73    2.33
   1  -1   5  113.50    2.96
   1   1   5  115.70    2.67
   1  -1   5  115.69    2.87
  -1   1  -5  113.80    2.84
  -1  -1  -5  121.17    3.46
   1   1   6   27.94    0.83
   1   1   6   28.59    0.98
   1  -1   6   27.79    1.10
   1  -1   6   26.80    1.11
  -1   1  -6   27.18    1.09
  -1  -1  -6   33.43    1.51
   1   1   7    9.82    0.60
   1  -1   7   11.25    0.74
   1  -1   7   10.04    0.76
   1   1   7    9.95    0.63
  -1  -1  -7   10.11    0.99
  -1   1  -7    9.76    0.77
   1   1   8   17.31    0.93
   1  -1   8   17.11    1.03
   1   1   8   17.23    0.84
   1  -1   8   20.41    1.10
  -1   1  -8   17.96    1.12
  -1  -1  -8   19.41    1.37
   1   1   9   43.84    1.56
   1  -1   9   49.03    1.90
   1  -1   9   49.00    1.90
   1   1   9   43.54    1.57
  -1  -1  -9   45.94    2.35
  -1   1  -9   44.00    1.93
   1   1  10   28.52    1.28
   1   1  10   30.75    1.43
   1  -1  10   33.53    1.58
   1  -1  10   32.06    1.57
  -1  -1 -10   31.51    2.07
  -1   1 -10   27.51    1.66
   1   1  11   38.02    1.49
   1  -1  11   36.12    1.67
   1  -1  11   38.94    1.92
   1   1  11   34.46    1.75
  -1   1 -11   31.29    1.95
  -1  -1 -11   39.09    2.10
   1   1  12   59.84    2.38
   1   1  12   58.04    2.10
   1  -1  12   59.69    2.66
   1  -1  12   59.03    2.42
  -1  -1 -12   57.86    3.37
  -1   1 -12   57.24    2.77
   1  -1  13    2.60    0.75
   1  -1  13    1.89    0.79
   1   1  13    3.06    0.69
  -1  -1 -13    3.87    0.85
  -1   1 -13    3.55    0.86
   1  -1  14   12.42    1.15
   1  -1  14   11.65    1.20
   1   1  14   11.73    1.08
   1   1  14   11.23    1.01
  -1  -1 -14   11.59    1.45
  -1   1 -14   11.01    1.46
   1   1  15   12.14    1.09
   1  -1  15   15.86    1.45
   1   1  15   12.63    1.33
  -1   1 -15   12.34    1.68
  -1  -1 -15   14.76    1.69
   1   1  16    0.31    0.73
   1  -1  16    0.82    0.69
   1  -1  16    1.72    0.79
   1   1  16    0.31    0.63
  -1  -1 -16   -1.08    0.95
  -1   1 -16    1.47    0.88
   1   1  17    3.63    0.95
   1  -1  17    1.85    0.80
   1   1  17    2.74    0.79
  -1  -1 -17    2.76    1.23
  -1   1 -17    2.48    1.14
   1  -1  18   12.13    1.55
   1   1  18    5.53    1.38
   1   1  18    7.86    1.14
  -1  -1 -18    8.24    1.91
  -1   1 -18    8.35    1.70
  -1   1 -18    8.01    1.05
   1   1  19    6.74    1.38
   1  -1  19    6.65    1.43
   1   1  19    5.33    1.15
  -1   1 -19    6.32    1.10
  -1  -1 -19    6.84    1.93
  -1   1 -19    8.26    1.63
   1   1  20   -0.02    1.04
   1  -1  20    1.03    1.14
   1   1  20    0.55    0.82
  -1   1 -20    2.14    0.82
  -1  -1 -20    2.55    1.38
  -1   1 -20    0.63    1.24
   1   1  21    0.67    1.05
   1  -1  21    1.67    1.10
  -1  -1 -21   -0.48    1.37
  -1   1 -21    0.43    0.71
  -1   1 -21    1.05    1.25
   1  -1  22   19.07    2.37
   1   1  22   14.33    2.37
  -1   1 -22   13.31    2.22
  -1  -1 -22   13.77    2.47
   1  -1  23    0.48    0.98
   1   1  23    1.93    1.17
  -1  -1 -23   -1.03    1.48
  -1   1 -23   -0.06    1.41
   1  -1  24   18.11    2.52
   1   1  24   12.99    2.57
  -1  -1 -24   13.00    3.17
  -1   1 -24   11.85    2.84
   1   1  25    4.60    1.71
   1  -1  25    3.85    1.74
  -1   1 -25    0.02    2.08
  -1  -1 -25    5.59    1.80
   1  -1  26    0.72    1.48
   1   1  26    0.10    1.21
  -1   1 -26    2.62    1.72
  -1  -1 -26    1.41    1.87
   1   1  27    2.89    1.81
   1  -1  27    0.86    1.43
  -1  -1 -27    3.22    2.23
  -1   1 -27    2.41    2.11
   1  -1  28    0.24    1.56
   1   1  28    2.18    1.53
  -1   1 -28   -0.51    1.76
  -1  -1 -28   -0.95    2.01
   1  -2 -28   -0.57    2.28
   1   2 -28    1.48    2.00
  -1  -2  28    1.70    1.80
  -1   2  28    0.49    1.55
   1  -2 -27    1.56    2.31
   1   2 -27    1.77    1.99
  -1   2  27    1.19    1.84
  -1  -2  27    0.98    1.64
   1   2 -26    1.87    1.39
   1  -2 -26   -1.50    1.61
  -1  -2  26    0.99    1.33
  -1   2  26   -1.12    1.08
   1   2 -25    5.64    2.38
   1  -2 -25    7.43    2.08
  -1   2  25    5.36    2.23
  -1  -2  25    4.13    2.08
   1  -2 -24   -0.27    1.15
   1   2 -24   -0.54    1.29
  -1   2  24   -0.06    1.27
  -1  -2  24    0.82    1.17
   1  -2 -23   -0.48    1.70
   1   2 -23    2.14    1.56
  -1   2  23    0.98    1.38
  -1  -2  23    1.79    1.47
   1  -2 -22   15.87    3.36
   1   2 -22   16.99    3.02
  -1  -2  22   21.95    2.98
  -1   2  22   20.27    2.59
   1  -2 -21   48.71    5.07
   1   2 -21   49.01    4.80
  -1  -2  21   51.74    3.99
  -1   2  21   52.10    4.27
   1   2 -20   13.75    2.31
   1   2 -20   12.32    1.36
   1  -2 -20   19.98    2.64
  -1  -2  20   21.21    2.51
  -1   2  20   20.22    2.32
   1   2 -19   22.02    1.76
   1  -2 -19   31.95    3.52
   1   2 -19   31.69    2.96
  -1   2  19   31.42    2.83
  -1  -2  19   28.12    2.53
   1  -2 -18   14.61    2.14
   1   2 -18   13.81    1.27
   1   2 -18   17.30    2.09
  -1  -2  18   14.13    1.93
  -1   2  18   18.37    1.98
   1  -2 -17    4.52    1.72
   1   2 -17    7.32    1.44
  -1  -2  17    7.22    1.48
  -1   2  17    7.68    1.41
   1  -2 -16   11.21    1.97
   1   2 -16   10.76    1.14
   1   2 -16   11.43    1.58
  -1   2  16   12.44    1.60
  -1  -2  16   13.26    1.41
   1   2 -15   17.59    1.70
   1  -2 -15   14.43    1.86
  -1  -2  15   18.39    1.56
  -1   2  15   17.64    1.67
   1   2 -14   13.72    1.01
   1  -2 -14   13.43    1.82
   1   2 -14   14.01    1.47
  -1   2  14   14.59    1.23
  -1  -2  14   12.99    1.27
   1   2 -13    4.89    0.73
   1   2 -13    5.56    0.96
   1  -2 -13    7.22    1.21
  -1  -2  13    3.92    0.86
  -1   2  13    6.01    0.98
   1   2 -12    8.28    0.77
   1   2 -12   11.05    1.13
   1  -2 -12    9.23    1.38
  -1  -2  12   10.01    1.15
  -1   2  12    8.77    1.06
   1   2 -11    5.65    0.75
   1   2 -11    2.77    0.63
   1  -2 -11    3.71    0.78
  -1  -2  11    5.17    0.89
  -1   2  11    4.21    0.62
   1   2 -10   23.43    1.23
   1  -2 -10   23.60    1.75
  -1  -2  10   24.25    1.63
  -1   2  10   26.56    1.47
   1  -2  -9   61.74    2.99
   1   2  -9   69.54    2.77
   1   2  -9   66.27    2.20
  -1  -2   9   64.22    2.80
  -1   2   9   67.80    2.66
   1   2  -8  127.56    3.64
   1  -2  -8  124.93    4.71
  -1  -2   8  124.49    4.41
  -1   2   8  131.52    4.26
   1  -2  -7   55.70    2.32
   1   2  -7   54.14    1.81
  -1   2   7   60.20    2.13
  -1  -2   7   52.69    2.07
  -1   2   7   54.34    1.18
   1   2  -6   55.46    1.88
   1   2  -6   54.35    1.75
   1  -2  -6   58.48    2.02
   1  -2  -6   65.43    2.14
  -1   2   6   58.33    1.33
  -1  -2   6   56.54    2.03
   1   2  -5    4.58    0.49
   1  -2  -5    3.61    0.44
   1  -2  -5    4.03    0.51
  -1  -2   5    2.43    0.43
  -1   2   5    3.42    0.34
   1   2  -4   16.42    0.65
   1  -2  -4   19.73    0.88
   1  -2  -4   19.66    0.96
   1   2  -4   17.48    0.87
  -1  -2   4   19.86    0.87
  -1   2   4   20.55    0.67
   1   2  -3   82.60    2.44
   1   2  -3   83.53    1.87
   1  -2  -3   83.73    2.15
   1  -2  -3   86.92    2.47
  -1  -2   3   83.14    2.21
  -1   2   3   82.59    2.01
   1   2  -2    8.67    0.41
   1  -2  -2   10.59    0.55
   1  -2  -2    7.93    0.45
  -1   2   2    8.57    0.53
  -1  -2   2    7.43    0.52
   1   2  -1   69.28    2.24
   1  -2  -1   68.39    1.42
   1  -2  -1   67.99    1.92
  -1  -2   1   66.00    1.66
   1   2   0  216.59    5.87
   1  -2   0  218.50    5.18
  -1  -2   0  206.33    4.48
  -1  -2   0  218.34    4.40
  -1   2   0  217.87    4.99
   1   2   1   40.03    1.54
   1  -2   1   39.71    1.32
  -1  -2  -1   40.73    1.22
  -1   2  -1   37.64    1.28
  -1  -2  -1   40.44    1.02
   1   2   2  926.69   21.54
   1  -2   2  902.76   22.47
  -1  -2  -2  920.02   22.42
  -1  -2  -2  917.65   18.39
  -1   2  -2  916.88   21.72
   1   2   3  564.44   13.28
   1  -2   3  559.82   13.79
  -1   2  -3  545.16   13.47
  -1  -2  -3  558.92   14.10
  -1  -2  -3  568.51   11.60
   1   2   4  366.91    9.06
   1  -2   4  335.25    8.81
  -1  -2  -4  343.29    9.64
  -1  -2  -4  334.61    7.30
  -1   2  -4  341.99    8.79
   1   2   5   29.90    1.11
   1  -2   5   30.16    1.17
  -1  -2  -5   28.37    1.51
  -1  -2  -5   30.26    1.05
  -1   2  -5   31.19    1.26
  -1   2  -5   28.94    0.81
   1   2   6   23.50    0.89
   1   2   6   23.09    1.01
   1  -2   6   27.05    1.23
  -1  -2  -6   24.47    1.40
  -1   2  -6   25.11    0.90
  -1   2  -6   27.14    1.14
   1   2   7   81.41    2.32
   1   2   7   86.71    2.55
   1  -2   7   89.69    2.93
  -1   2  -7   81.98    2.34
  -1  -2  -7   86.53    3.62
  -1   2  -7   83.94    2.71
   1   2   8  222.52    5.87
   1  -2   8  227.09    7.16
  -1  -2  -8  231.47    8.42
  -1   2  -8  216.98    6.66
  -1   2  -8  211.22    5.83
   1   2   9   52.15    1.84
   1   2   9   54.49    1.86
   1  -2   9   56.21    2.39
  -1   2  -9   49.96    1.93
  -1   2  -9   55.44    2.16
   1   2  10  115.25    3.50
   1   2  10  115.83    3.81
   1  -2  10  127.11    4.71
  -1  -2 -10  120.31    5.41
  -1   2 -10  116.97    4.03
  -1   2 -10  114.05    4.05
   1   2  11  100.30    3.59
   1  -2  11  105.00    4.06
  -1  -2 -11   98.56    5.29
  -1   2 -11  105.08    4.09
  -1   2 -11  106.26    3.80
   1   2  12   23.39    1.28
   1  -2  12   22.57    1.44
   1   2  12   22.56    1.32
  -1  -2 -12   22.60    2.10
  -1   2 -12   21.47    1.36
  -1   2 -12   20.85    1.72
   1   2  13   91.89    3.64
   1   2  13   82.46    3.20
   1  -2  13   80.06    3.71
  -1  -2 -13   87.63    4.98
  -1   2 -13   83.59    4.04
  -1   2 -13   91.39    3.59
   1   2  14   16.80    1.08
   1   2  14   18.20    1.36
   1  -2  14   13.52    1.59
  -1   2 -14   14.25    1.27
  -1   2 -14   12.66    1.48
  -1  -2 -14   13.07    2.00
   1  -2  15   30.49    1.90
   1   2  15   25.36    1.72
   1   2  15   31.32    1.92
  -1  -2 -15   23.15    2.69
  -1   2 -15   32.57    2.30
  -1   2 -15   32.62    1.91
   1   2  16   17.08    1.56
   1   2  16   14.07    1.20
   1  -2  16   16.80    1.80
  -1  -2 -16   16.45    2.00
  -1   2 -16   17.02    1.60
   1   2  17    3.77    0.82
   1   2  17    2.79    1.00
   1  -2  17    2.81    1.11
  -1  -2 -17    5.01    1.46
  -1   2 -17    4.77    1.24
   1   2  18   20.81    1.43
   1   2  18   19.65    1.85
   1  -2  18   20.58    2.15
  -1  -2 -18   15.72    2.22
  -1   2 -18   20.23    1.61
  -1   2 -18   18.44    2.35
   1   2  19   15.10    1.95
   1   2  19   17.28    1.50
   1  -2  19   20.57    2.21
  -1  -2 -19   17.27    2.87
  -1   2 -19   19.90    1.71
  -1   2 -19   17.05    2.35
   1   2  20   20.29    2.09
   1  -2  20   19.58    2.26
  -1  -2 -20   12.42    2.93
  -1   2 -20   14.46    1.65
  -1   2 -20   11.69    2.39
   1   2  21   22.44    2.20
   1  -2  21   19.24    2.32
  -1  -2 -21   13.94    2.95
  -1   2 -21   15.61    1.68
  -1   2 -21   13.62    2.55
   1   2  22    5.58    1.61
   1  -2  22    6.63    1.70
  -1   2 -22    2.41    1.79
  -1  -2 -22    6.02    2.08
   1   2  23   19.35    2.36
   1  -2  23   13.85    2.35
  -1  -2 -23    8.18    2.35
  -1   2 -23    8.21    2.46
  -1   2 -23   12.37    1.81
   1   2  24    2.03    1.48
   1  -2  24    0.71    1.58
  -1  -2 -24    2.40    1.94
  -1   2 -24    2.69    1.68
   1   2  25    0.81    1.77
   1  -2  25    3.23    1.80
  -1  -2 -25    4.30    2.29
  -1   2 -25    5.29    1.88
   1  -2  26    4.85    2.06
   1   2  26    6.60    2.01
  -1  -2 -26    2.73    2.16
  -1   2 -26    4.36    2.23
   1  -2  27    1.70    2.07
   1   2  27    4.17    2.06
  -1  -2 -27    5.15    2.56
  -1   2 -27    4.49    2.43
   1  -2  28    1.29    1.75
   1   2  28    1.05    1.66
  -1  -2 -28    0.30    2.16
  -1   2 -28    0.76    1.90
   1   3 -28    0.18    1.72
   1  -3 -28    1.14    2.17
  -1  -3  28    1.31    1.72
  -1   3  28   -0.95    1.70
   1  -3 -27    3.15    2.00
   1   3 -27   -0.75    1.65
  -1   3  27    1.77    1.65
  -1  -3  27   -1.20    1.26
   1   3 -26    4.54    2.46
   1  -3 -26    8.04    3.01
  -1   3  26   11.56    2.35
  -1  -3  26    3.79    2.54
   1  -3 -25    1.53    2.40
   1   3 -25    4.80    2.02
  -1   3  25    4.28    1.94
  -1  -3  25    3.60    1.57
   1   3 -24    3.04    1.85
   1  -3 -24    2.73    1.82
  -1   3  24    3.26    1.38
  -1  -3  24    3.71    1.92
   1  -3 -23    2.63    1.86
   1   3 -23    8.02    2.05
  -1  -3  23    4.87    1.67
  -1   3  23    7.19    1.91
   1   3 -22   15.79    2.63
   1  -3 -22   13.43    3.19
  -1  -3  22   19.04    2.77
  -1   3  22   15.84    2.67
   1   3 -21   21.21    1.99
   1   3 -21   26.41    3.21
   1  -3 -21   37.85    3.89
  -1  -3  21   25.97    3.29
  -1   3  21   35.82    3.24
   1  -3 -20   18.77    3.24
   1   3 -20   16.05    2.79
   1   3 -20   16.41    1.88
  -1  -3  20   21.30    2.64
  -1   3  20   24.58    2.62
   1  -3 -19   10.67    2.27
   1   3 -19    6.82    1.96
   1   3 -19    6.99    1.27
  -1   3  19   10.94    1.75
  -1  -3  19   11.19    1.62
   1   3 -18    1.46    0.99
   1  -3 -18    2.78    1.16
   1   3 -18    1.28    0.67
  -1  -3  18    0.39    0.92
  -1   3  18    1.24    1.02
   1   3 -17    2.20    0.90
   1  -3 -17    0.47    1.60
   1   3 -17    2.59    1.09
  -1  -3  17    4.73    0.98
  -1   3  17    4.63    0.99
   1   3 -16    3.73    1.09
   1  -3 -16    3.25    1.46
  -1  -3  16    2.73    1.00
  -1   3  16    6.56    1.19
   1   3 -15    7.89    0.93
   1   3 -15    4.59    1.12
   1  -3 -15    6.32    1.54
  -1   3  15    6.27    1.27
  -1  -3  15    6.74    1.33
   1  -3 -14    3.04    1.10
   1   3 -14    3.62    0.81
   1   3 -14    5.10    0.89
  -1  -3  14    5.68    1.14
  -1   3  14    5.49    1.08
   1   3 -13    1.09    0.62
   1  -3 -13    1.78    0.95
  -1  -3  13    0.59    0.86
  -1   3  13    1.48    0.79
   1  -3 -12   34.03    2.49
   1   3 -12   28.99    1.75
   1   3 -12   28.11    1.73
  -1  -3  12   32.55    1.91
  -1   3  12   34.22    2.12
   1   3 -11  152.61    5.39
   1  -3 -11  156.52    6.91
  -1   3  11  166.35    6.29
  -1   3  11  139.02    3.59
  -1  -3  11  152.55    5.97
   1   3 -10   39.34    1.79
   1   3 -10   35.19    1.64
   1  -3 -10   34.97    2.11
  -1  -3  10   37.48    2.23
  -1   3  10   36.92    1.32
  -1   3  10   40.79    2.11
   1   3  -9   56.07    2.32
   1  -3  -9   49.18    2.77
  -1  -3   9   52.89    2.42
  -1   3   9   54.19    2.31
  -1   3   9   49.55    1.55
   1  -3  -8   38.49    2.10
   1   3  -8   41.16    1.84
   1   3  -8   42.04    1.61
   1  -3  -8   39.39    2.04
  -1  -3   8   41.20    1.89
  -1   3   8   35.71    1.31
   1  -3  -7   57.33    2.57
   1   3  -7   53.62    2.26
   1   3  -7   57.61    1.99
   1  -3  -7   58.95    2.47
  -1   3   7   57.33    1.92
  -1  -3   7   55.81    2.51
   1   3  -6   27.10    1.09
   1  -3  -6   28.57    1.50
   1   3  -6   28.95    1.55
   1  -3  -6   33.88    1.47
  -1  -3   6   31.83    1.60
  -1   3   6   29.65    1.31
   1   3  -5    8.92    0.53
   1  -3  -5   10.83    0.79
   1   3  -5    9.38    0.91
   1  -3  -5    9.70    0.79
  -1  -3   5    7.72    0.83
  -1   3   5    9.40    0.70
   1  -3  -4   34.94    1.58
   1   3  -4   31.40    1.62
   1  -3  -4   29.58    1.27
  -1   3   4   33.71    1.38
  -1  -3   4   34.98    1.50
   1  -3  -3   28.00    1.39
   1   3  -3   23.61    1.38
   1  -3  -3   26.32    0.98
  -1  -3   3   25.77    1.26
  -1  -3   3   25.31    0.81
  -1   3   3   24.79    1.07
   1   3  -2   14.14    1.03
   1  -3  -2   13.38    0.63
   1  -3  -2   13.09    0.92
  -1  -3   2   14.22    0.83
  -1  -3   2   11.84    0.54
  -1   3   2   11.62    0.75
   1  -3  -1   20.69    1.17
   1   3  -1   21.06    1.30
   1  -3  -1   19.44    0.63
  -1  -3   1   21.17    0.97
  -1  -3   1   21.43    0.82
  -1   3   1   19.70    1.11
   1   3   0   88.73    2.86
   1  -3   0   81.06    1.50
   1  -3   0   82.83    2.66
  -1  -3   0   83.98    2.23
  -1  -3   0   83.90    2.46
  -1   3   0   92.52    2.76
   1   3   1   62.45    2.20
   1  -3   1   63.38    2.27
  -1   3  -1   68.96    2.13
  -1  -3  -1   64.67    1.96
  -1  -3  -1   65.85    2.00
   1   3   2   16.17    1.24
   1  -3   2   17.99    0.91
  -1  -3  -2   20.06    0.93
  -1  -3  -2   18.10    1.02
  -1   3  -2   19.32    1.10
   1  -3   3   11.08    0.79
   1   3   3   10.22    0.79
  -1   3  -3   13.26    0.94
  -1  -3  -3   11.98    0.86
  -1  -3  -3   13.16    0.73
   1   3   4    2.38    0.49
   1  -3   4    0.66    0.54
  -1  -3  -4    2.09    0.53
  -1   3  -4    1.56    0.57
  -1  -3  -4    1.52    0.37
   1   3   5   80.60    2.73
   1  -3   5   79.43    2.89
  -1  -3  -5   82.98    3.22
  -1   3  -5   82.00    3.08
  -1  -3  -5   84.22    2.55
   1  -3   6   11.81    0.93
   1   3   6   14.82    0.96
  -1  -3  -6   13.01    0.79
  -1  -3  -6   12.25    1.17
  -1   3  -6   11.67    0.97
   1   3   7   15.75    1.11
   1  -3   7   13.42    1.15
  -1   3  -7   12.21    1.02
  -1  -3  -7   11.90    1.30
  -1  -3  -7   13.37    0.97
   1   3   8   26.88    1.29
   1   3   8   29.41    1.36
   1  -3   8   33.96    1.84
  -1  -3  -8   28.25    2.00
  -1   3  -8   29.66    1.10
  -1   3  -8   34.41    1.64
   1  -3   9    9.78    0.93
   1   3   9    7.83    0.80
   1   3   9    9.44    0.84
  -1  -3  -9    6.80    1.28
  -1   3  -9    9.03    0.97
   1  -3  10   56.12    2.52
   1   3  10   50.52    2.07
   1   3  10   56.24    2.27
  -1  -3 -10   50.25    3.24
  -1   3 -10   54.51    2.50
  -1   3 -10   50.52    1.88
   1   3  11   67.32    2.66
   1  -3  11   67.50    3.43
   1   3  11   69.53    2.73
  -1  -3 -11   65.89    3.94
  -1   3 -11   59.55    2.61
  -1   3 -11   66.05    3.02
   1   3  12    7.59    0.86
   1   3  12    7.90    0.84
   1  -3  12   11.06    1.23
  -1  -3 -12    7.09    1.48
  -1   3 -12    8.21    1.04
  -1   3 -12    6.71    0.85
   1   3  13   19.27    1.37
   1   3  13   18.52    1.27
   1  -3  13   17.13    1.68
  -1   3 -13   15.76    1.45
  -1  -3 -13   15.74    2.02
  -1   3 -13   15.28    1.41
   1   3  14   12.00    1.24
   1   3  14   10.77    1.04
   1  -3  14   14.66    1.59
  -1   3 -14   13.89    1.29
  -1  -3 -14    8.76    1.62
  -1   3 -14   12.13    1.20
   1   3  15   12.60    1.32
   1   3  15   11.16    1.01
   1  -3  15   10.62    1.67
  -1  -3 -15   10.90    1.83
  -1   3 -15   13.19    1.31
  -1   3 -15    8.60    1.25
   1   3  16    4.60    0.81
   1   3  16    5.05    1.03
   1  -3  16    5.17    1.36
  -1   3 -16    4.71    1.03
  -1   3 -16    4.40    1.01
  -1  -3 -16    3.77    1.58
   1   3  17    5.86    1.07
   1  -3  17    7.52    1.61
   1   3  17    9.43    1.33
  -1   3 -17    7.02    1.43
  -1  -3 -17    6.30    1.91
  -1   3 -17    9.00    1.49
   1  -3  18    6.79    1.40
   1   3  18    1.63    0.90
   1   3  18    5.31    1.19
  -1  -3 -18    4.84    1.66
  -1   3 -18    4.05    1.17
  -1   3 -18    2.88    1.05
   1   3  19    4.94    0.97
   1   3  19    5.66    1.26
   1  -3  19    5.21    1.52
  -1   3 -19    5.24    1.20
  -1  -3 -19    0.61    1.93
  -1   3 -19    3.24    1.29
   1  -3  20    9.79    1.79
  -1   3 -20    9.42    1.53
  -1   3 -20    5.26    1.60
  -1  -3 -20    8.88    1.98
   1   3  21    7.65    1.81
   1  -3  21    9.50    2.10
  -1  -3 -21   12.99    2.80
  -1   3 -21    8.46    1.96
  -1   3 -21   13.15    1.74
   1  -3  22    3.26    1.69
   1   3  22    6.82    1.34
  -1   3 -22    1.31    1.58
  -1  -3 -22    3.22    2.10
  -1   3 -22    2.77    1.29
   1   3  23   30.87    3.22
   1  -3  23   26.90    3.62
  -1   3 -23   25.30    2.70
  -1   3 -23   23.96    3.53
  -1  -3 -23   33.01    4.46
   1  -3  24   25.14    3.39
   1   3  24   23.67    3.25
  -1   3 -24   21.96    3.42
  -1   3 -24   21.54    2.69
  -1  -3 -24   26.13    4.20
   1  -3  25    6.52    1.72
   1   3  25    3.92    1.82
  -1   3 -25    3.51    2.14
  -1  -3 -25    3.38    2.64
   1  -3  26    1.78    1.71
   1   3  26    1.14    1.56
  -1  -3 -26    1.53    2.33
  -1   3 -26    1.11    1.78
   1   3  27    5.16    1.72
   1  -3  27    0.64    1.81
  -1  -3 -27   -1.03    2.31
  -1   3 -27   -1.16    1.89
   1  -4 -27    1.78    2.44
  -1  -4  27    1.06    2.05
  -1   4  27    1.20    1.84
   1  -4 -26    2.87    2.22
   1   4 -26    1.25    1.66
  -1   4  26    2.16    1.74
  -1  -4  26    1.39    1.88
   1  -4 -25    5.09    2.85
   1   4 -25    2.46    2.08
  -1  -4  25    9.67    2.33
  -1   4  25    4.85    2.14
   1  -4 -24    1.94    2.03
   1   4 -24    0.58    1.48
  -1  -4  24    2.85    1.32
  -1   4  24    0.17    1.65
   1   4 -23   -0.64    1.28
   1  -4 -23    3.94    1.82
  -1  -4  23    0.08    1.52
  -1   4  23    2.93    1.50
   1  -4 -22    5.25    2.11
   1   4 -22    5.40    1.58
   1   4 -22    4.33    1.48
  -1  -4  22    6.37    1.92
  -1   4  22    2.67    1.86
   1   4 -21    5.07    1.14
   1   4 -21    3.77    1.56
   1  -4 -21    2.61    2.22
  -1  -4  21    6.93    1.77
  -1   4  21    6.33    1.78
   1   4 -20    5.98    1.08
   1   4 -20    1.87    1.32
   1  -4 -20    1.31    1.51
  -1  -4  20    5.35    1.66
  -1   4  20    2.05    1.47
   1   4 -19    8.80    1.61
   1  -4 -19   12.59    2.51
   1   4 -19    8.04    1.64
  -1  -4  19   15.17    2.15
  -1   4  19   11.86    1.94
   1  -4 -18    1.39    1.59
   1   4 -18    1.63    0.96
   1   4 -18    3.86    0.97
  -1  -4  18    3.18    1.35
  -1   4  18    1.09    1.06
   1   4 -17    1.11    0.73
   1  -4 -17    0.18    1.30
   1   4 -17    0.91    0.92
  -1   4  17    0.62    1.02
  -1  -4  17    0.63    0.89
   1  -4 -16    6.08    1.74
   1   4 -16    3.62    1.09
  -1   4  16    6.20    1.08
  -1  -4  16    5.31    1.50
   1   4 -15   10.99    1.36
   1   4 -15    8.38    1.20
   1  -4 -15   11.23    2.11
  -1   4  15   16.30    1.63
  -1  -4  15   11.12    1.52
   1  -4 -14    5.44    1.33
   1   4 -14    3.04    0.78
  -1   4  14    4.44    1.14
  -1  -4  14    4.35    1.22
  -1   4  14    3.62    0.59
   1  -4 -13   11.16    1.81
   1   4 -13   11.32    1.32
   1   4 -13   11.73    1.15
  -1  -4  13   12.04    1.62
  -1   4  13   11.06    1.47
   1   4 -12  105.72    4.81
   1   4 -12  100.12    4.22
   1  -4 -12  103.69    5.90
  -1  -4  12  108.37    5.50
  -1   4  12  106.25    5.11
  -1   4  12  108.17    3.73
   1   4 -11   20.19    1.63
   1  -4 -11   20.62    1.93
  -1   4  11   21.50    1.09
  -1  -4  11   21.29    1.68
  -1   4  11   24.26    1.79
   1   4 -10   15.15    1.11
   1  -4 -10   18.83    1.60
   1   4 -10   12.90    1.31
  -1   4  10   13.88    0.98
  -1   4  10   11.77    1.21
  -1  -4  10   15.61    1.57
   1   4  -9   54.70    2.79
   1  -4  -9   60.95    3.08
   1   4  -9   59.75    2.29
   1  -4  -9   64.47    3.20
  -1   4   9   56.82    2.17
  -1  -4   9   64.43    3.31
   1  -4  -8   46.45    2.48
   1   4  -8   50.04    2.42
   1  -4  -8   42.57    2.45
  -1  -4   8   46.59    2.67
  -1   4   8   40.53    1.79
   1  -4  -7  123.01    4.90
   1  -4  -7  135.67    5.12
   1   4  -7  128.24    5.01
   1   4  -7  131.86    3.83
  -1   4   7  133.39    4.16
  -1  -4   7  134.74    5.47
   1  -4  -6   85.50    3.30
   1  -4  -6   84.57    3.47
   1   4  -6   84.94    3.61
  -1  -4   6   89.95    3.74
  -1   4   6   83.96    2.91
   1   4  -5  206.07    7.58
   1  -4  -5  207.01    7.57
  -1   4   5  213.58    6.43
  -1  -4   5  209.85    7.51
   1  -4  -4  138.99    4.24
   1   4  -4  143.73    5.53
   1  -4  -4  151.92    5.55
  -1   4   4  143.73    4.64
  -1  -4   4  135.08    5.03
   1  -4  -3   12.98    0.93
   1   4  -3   16.23    1.32
   1  -4  -3   11.42    0.73
  -1   4   3   12.48    1.00
  -1  -4   3   13.21    0.65
  -1  -4   3   11.13    1.03
   1  -4  -2   85.47    2.36
   1  -4  -2   93.58    3.56
   1   4  -2   97.97    3.78
  -1   4   2   91.34    3.23
  -1  -4   2   92.68    3.38
   1   4  -1  270.17    9.34
   1  -4  -1  267.97    9.13
   1  -4  -1  252.49    5.62
  -1  -4   1  260.13    6.36
  -1  -4   1  254.43    7.70
  -1   4   1  247.43    8.04
   1   4   0   45.19    2.61
   1  -4   0   46.55    1.99
  -1  -4   0   46.46    1.54
  -1  -4   0   45.82    1.89
  -1   4   0   50.71    2.25
   1   4   1  166.05    6.03
   1  -4   1  154.89    5.77
  -1   4  -1  170.27    5.50
  -1  -4  -1  157.48    5.14
  -1  -4  -1  154.78    4.62
   1  -4   2   67.60    3.01
   1   4   2   71.53    3.32
  -1   4  -2   82.29    3.06
  -1  -4  -2   74.03    2.71
  -1  -4  -2   72.49    2.69
   1   4   3   12.94    1.30
   1  -4   3    9.33    0.84
  -1   4  -3    8.27    0.94
  -1  -4  -3    8.68    0.81
  -1  -4  -3   10.54    0.85
   1   4   4   16.23    1.29
   1  -4   4   15.08    1.28
  -1  -4  -4   19.18    1.41
  -1  -4  -4   15.68    1.07
  -1   4  -4   16.36    1.29
   1  -4   5   83.78    3.42
   1   4   5   78.83    3.17
  -1  -4  -5   79.08    2.84
  -1   4  -5   86.46    3.44
  -1  -4  -5   94.75    3.63
   1  -4   6   36.57    2.15
   1   4   6   36.88    1.85
  -1  -4  -6   35.54    1.66
  -1  -4  -6   37.67    2.16
  -1   4  -6   40.37    1.93
   1  -4   7   19.10    1.59
   1   4   7   18.30    1.22
  -1  -4  -7   17.72    1.16
  -1  -4  -7   18.23    1.61
  -1   4  -7   20.63    1.46
   1   4   8   61.50    2.70
   1  -4   8   61.43    3.18
  -1   4  -8   58.53    2.96
  -1  -4  -8   60.15    2.55
  -1  -4  -8   58.32    2.95
   1  -4   9    4.53    0.80
   1   4   9    3.04    0.69
  -1   4  -9    4.72    0.43
  -1  -4  -9    4.53    1.14
  -1   4  -9    5.09    0.80
   1   4  10   20.50    1.38
   1  -4  10   19.94    1.87
   1   4  10   21.31    1.27
  -1   4 -10   16.35    0.91
  -1  -4 -10   21.97    1.92
  -1   4 -10   25.63    1.72
   1   4  11   26.02    1.59
   1   4  11   23.97    1.44
   1  -4  11   24.51    1.87
  -1   4 -11   28.85    1.94
  -1   4 -11   20.25    1.13
   1   4  12   28.93    1.70
   1  -4  12   27.84    2.34
   1   4  12   29.54    1.83
  -1  -4 -12   25.21    2.82
  -1   4 -12   27.51    2.15
   1  -4  13   30.57    2.21
   1   4  13   29.04    1.70
   1   4  13   29.86    1.79
  -1   4 -13   28.08    2.26
  -1  -4 -13   25.51    2.71
  -1   4 -13   21.06    1.57
   1  -4  14   14.97    2.00
   1   4  14   14.25    1.38
   1   4  14   13.98    1.39
  -1   4 -14   15.74    1.71
  -1  -4 -14   17.00    2.20
  -1   4 -14   10.39    1.11
   1  -4  15   13.05    2.09
   1   4  15   18.32    1.34
  -1  -4 -15   12.54    2.39
  -1   4 -15   16.96    1.83
   1  -4  16   14.13    1.66
   1   4  16   11.93    1.58
  -1   4 -16   12.68    1.36
  -1   4 -16   17.73    1.81
  -1  -4 -16   12.65    2.40
   1   4  17    6.04    1.24
   1  -4  17   10.05    1.64
   1   4  17    4.13    0.98
  -1   4 -17    6.00    1.35
  -1   4 -17    7.71    1.29
  -1  -4 -17    6.07    1.97
   1   4  18    0.14    0.74
   1  -4  18   -1.03    1.16
   1   4  18    0.45    0.90
  -1  -4 -18    0.21    1.36
  -1   4 -18    1.77    0.83
  -1   4 -18    2.22    0.96
   1  -4  19   16.53    2.35
   1   4  19   14.29    1.96
   1   4  19   11.24    1.50
  -1   4 -19   16.28    2.01
  -1   4 -19   15.06    1.85
  -1  -4 -19   12.49    2.84
   1  -4  20    3.59    1.61
   1   4  20    4.88    1.28
  -1   4 -20    1.23    1.19
  -1  -4 -20    2.85    1.59
  -1   4 -20    0.81    1.37
   1   4  21   15.70    2.28
   1  -4  21   17.70    2.32
  -1   4 -21   16.31    2.65
  -1  -4 -21   15.98    3.26
  -1   4 -21   19.37    2.67
   1   4  22    6.75    1.71
   1  -4  22    7.93    1.98
  -1  -4 -22    3.25    2.53
  -1   4 -22    5.81    1.75
  -1   4 -22    6.04    1.92
   1   4  23    1.96    1.45
   1  -4  23    2.08    1.72
  -1   4 -23    0.20    1.74
  -1   4 -23    1.99    1.54
  -1  -4 -23    8.17    1.80
   1  -4  24   19.08    2.58
   1   4  24   13.26    2.37
  -1   4 -24   12.85    2.40
  -1   4 -24   12.16    2.64
  -1  -4 -24   13.96    3.71
   1  -4  25   22.76    3.64
   1   4  25   15.26    2.78
  -1  -4 -25   18.58    4.24
   1   4  26    9.64    2.48
   1  -4  26    9.69    2.70
  -1  -4 -26    8.22    3.35
   1  -4  27    1.60    1.96
   1   4  27    1.23    1.65
  -1  -4 -27    0.20    1.90
   1  -5 -26    0.60    2.70
  -1  -5  26    3.05    2.25
  -1   5  26    3.50    2.08
   1  -5 -25    2.80    2.74
  -1  -5  25    4.89    2.24
  -1   5  25    4.79    2.12
   1  -5 -24    4.66    2.81
  -1  -5  24    5.09    2.51
  -1   5  24    9.37    2.33
   1  -5 -23   -0.04    2.14
   1   5 -23    5.84    1.39
  -1  -5  23    3.65    2.04
  -1   5  23    2.64    1.87
   1  -5 -22   -0.83    1.83
   1   5 -22    0.92    1.15
   1   5 -22    2.20    1.14
  -1   5  22    0.64    1.52
  -1  -5  22    2.61    1.63
   1  -5 -21    8.10    2.50
   1   5 -21    7.51    1.57
   1   5 -21    6.91    1.67
  -1  -5  21   10.36    2.36
  -1   5  21    7.56    2.08
   1   5 -20    5.89    1.57
   1   5 -20    7.87    1.49
   1  -5 -20    7.70    2.02
  -1   5  20    8.43    2.01
  -1  -5  20    8.72    2.30
   1  -5 -19    5.34    2.47
   1   5 -19    9.70    1.54
   1   5 -19    6.55    1.53
  -1   5  19    6.59    1.58
  -1  -5  19    8.13    1.66
   1  -5 -18    3.00    1.88
   1   5 -18    4.79    1.30
   1   5 -18    3.64    1.29
  -1   5  18    4.34    1.48
  -1  -5  18    6.81    1.85
   1   5 -17   10.30    1.53
   1  -5 -17   12.08    2.43
   1   5 -17   10.50    1.94
  -1  -5  17    8.20    2.25
  -1   5  17   14.19    1.96
   1   5 -16   14.67    1.56
   1   5 -16   15.93    2.02
   1  -5 -16   21.56    2.40
  -1   5  16   21.70    2.42
  -1  -5  16   20.58    2.53
   1   5 -15   25.93    2.28
   1  -5 -15   26.29    2.98
   1   5 -15   25.30    1.78
  -1   5  15   21.57    1.39
  -1   5  15   28.46    2.60
  -1  -5  15   30.90    2.85
   1  -5 -14   12.74    1.88
   1   5 -14    9.93    1.49
  -1   5  14   10.69    1.64
  -1   5  14    7.97    0.97
  -1  -5  14    9.69    1.57
   1  -5 -13    1.09    1.19
   1   5 -13    2.97    1.00
   1   5 -13    2.82    0.86
  -1  -5  13    1.92    1.29
  -1   5  13    2.71    0.67
  -1   5  13    2.58    1.11
   1  -5 -12   18.26    2.20
   1   5 -12   16.06    1.27
   1   5 -12   19.16    1.76
  -1   5  12   20.49    1.97
  -1  -5  12   19.21    2.18
  -1   5  12   18.44    1.38
   1   5 -11   31.80    1.75
   1  -5 -11   30.10    2.58
   1   5 -11   33.36    2.52
   1  -5 -11   41.92    2.46
  -1  -5  11   35.28    2.49
  -1   5  11   30.14    1.85
   1  -5 -10   18.90    1.92
   1   5 -10   16.73    1.22
   1  -5 -10   22.43    1.87
   1   5 -10   14.62    1.82
  -1  -5  10   19.35    2.02
  -1   5  10   21.79    1.55
   1  -5  -9    6.36    1.03
   1  -5  -9    6.03    1.16
   1   5  -9    5.87    1.16
  -1   5   9    5.83    0.95
  -1  -5   9    7.12    1.27
   1  -5  -8   50.25    3.08
   1   5  -8   46.41    1.83
   1  -5  -8   48.50    2.54
   1   5  -8   48.70    3.00
  -1   5   8   52.51    2.56
  -1  -5   8   58.75    3.28
   1  -5  -7   37.04    2.01
   1   5  -7   33.60    2.27
  -1   5   7   36.81    2.10
  -1  -5   7   35.01    2.34
  -1  -5   7   29.11    1.15
   1   5  -6    3.95    0.93
   1  -5  -6    2.18    0.76
   1  -5  -6    1.89    0.77
  -1  -5   6    2.94    0.88
  -1   5   6    0.65    0.74
   1  -5  -5   57.43    2.39
   1   5  -5   56.33    3.02
   1  -5  -5   58.90    2.97
  -1   5   5   54.03    2.58
  -1  -5   5   66.09    3.01
  -1  -5   5   52.79    1.70
   1  -5  -4    6.86    0.89
   1  -5  -4    6.18    1.13
   1   5  -4    7.94    1.24
  -1   5   4    8.94    1.03
  -1  -5   4    8.99    0.95
   1  -5  -3   79.95    3.62
   1  -5  -3   70.29    2.60
   1   5  -3   76.64    3.31
  -1   5   3   66.16    3.06
  -1  -5   3   74.74    3.15
  -1  -5   3   70.27    2.11
   1  -5  -2  169.20    4.82
   1  -5  -2  186.05    7.08
   1   5  -2  169.70    6.61
  -1  -5   2  161.99    4.53
  -1  -5   2  168.90    6.34
  -1   5   2  192.19    6.73
   1  -5  -1   24.25    0.98
   1   5  -1   28.72    1.78
   1  -5  -1   29.27    1.90
  -1   5   1   29.21    1.78
  -1  -5   1   28.16    1.68
  -1  -5   1   26.04    1.19
   1   5   0   84.45    4.05
   1  -5   0   92.26    3.83
   1  -5   0   77.16    1.90
  -1  -5   0   90.00    2.79
  -1   5   0   81.02    3.54
  -1  -5   0   89.66    3.59
   1  -5   1    3.55    0.80
   1   5   1    1.20    0.92
  -1   5  -1    2.87    0.84
  -1  -5  -1    2.10    0.71
   1  -5   2   60.90    2.88
   1   5   2   56.36    3.24
  -1  -5  -2   62.45    2.54
  -1   5  -2   63.07    3.13
  -1  -5  -2   64.93    2.87
   1   5   3  241.02    9.02
   1  -5   3  220.14    8.82
  -1   5  -3  234.00    9.02
  -1  -5  -3  225.02    7.87
  -1  -5  -3  220.53    8.02
   1  -5   4   67.26    3.41
   1   5   4   65.70    3.60
  -1   5  -4   69.69    3.75
  -1  -5  -4   71.60    3.11
   1  -5   5    8.14    1.33
   1   5   5   13.10    1.28
  -1   5  -5    7.31    1.37
  -1  -5  -5    9.19    0.98
  -1  -5  -5    8.87    1.13
   1  -5   6  108.10    5.12
   1   5   6   97.08    4.24
  -1   5  -6  102.45    5.10
  -1  -5  -6   98.37    4.67
  -1  -5  -6   99.74    3.98
   1  -5   7   37.75    2.62
   1   5   7   41.95    2.23
  -1   5  -7   37.44    2.71
  -1  -5  -7   36.58    2.02
  -1  -5  -7   33.74    2.37
   1  -5   8   22.28    1.98
   1   5   8   19.06    1.53
  -1   5  -8   19.93    1.97
  -1  -5  -8   19.86    1.87
  -1  -5  -8   20.51    1.49
   1  -5   9   17.89    1.88
   1   5   9   14.28    1.49
  -1  -5  -9   16.44    1.87
  -1  -5  -9   14.10    1.44
  -1   5  -9   17.06    1.59
   1   5  10   84.70    4.00
   1  -5  10   88.18    5.13
  -1   5 -10   95.43    5.19
  -1  -5 -10   89.17    4.24
  -1  -5 -10   80.56    5.03
   1  -5  11    7.73    1.47
   1   5  11    6.22    1.06
   1   5  11    7.25    1.00
  -1  -5 -11    6.24    1.57
  -1   5 -11    7.32    1.35
   1  -5  12   71.02    4.34
   1   5  12   64.38    3.47
   1   5  12   77.51    3.81
  -1  -5 -12   72.44    5.04
  -1   5 -12   77.01    4.54
   1  -5  13    6.85    1.82
   1   5  13    7.84    1.08
   1   5  13    8.71    1.27
  -1   5 -13   11.00    1.66
  -1  -5 -13    7.03    1.87
   1  -5  14   22.95    2.47
   1   5  14   16.49    1.62
  -1   5 -14   23.44    2.26
  -1  -5 -14   16.36    2.13
   1   5  15    9.40    1.25
   1   5  15    7.52    1.10
  -1   5 -15    4.88    0.84
  -1  -5 -15    7.53    1.88
  -1   5 -15    7.95    1.68
   1  -5  16   16.33    2.06
   1   5  16   12.17    1.53
   1   5  16    9.49    1.34
  -1   5 -16   13.17    2.02
  -1  -5 -16    8.50    2.23
  -1   5 -16    7.68    1.07
   1  -5  17    1.06    1.29
   1   5  17    1.09    0.79
  -1  -5 -17    2.34    1.42
  -1   5 -17   -0.14    0.79
  -1   5 -17    1.88    1.17
   1  -5  18    2.24    1.62
   1   5  18    2.55    1.17
   1   5  18    2.19    0.96
  -1   5 -18    2.44    1.41
  -1  -5 -18    3.52    1.63
   1   5  19    3.28    1.33
   1  -5  19    4.78    1.74
  -1  -5 -19    3.76    1.73
  -1   5 -19    4.17    1.50
   1  -5  20    1.48    1.42
   1   5  20    0.06    1.11
  -1   5 -20    2.56    1.33
  -1  -5 -20    1.13    1.74
   1  -5  21    5.23    1.92
   1   5  21    2.58    1.47
  -1  -5 -21    1.52    2.10
  -1   5 -21    3.29    1.58
   1  -5  22    9.71    2.18
   1   5  22    4.65    1.82
  -1  -5 -22    2.42    2.69
  -1   5 -22    5.52    1.94
   1  -5  23   10.02    2.69
   1   5  23    7.50    2.05
  -1   5 -23    8.08    2.23
  -1  -5 -23   12.99    3.24
   1   5  24   12.63    2.52
   1  -5  24   17.52    3.06
  -1  -5 -24   12.57    3.74
  -1   5 -24    8.87    2.57
   1   5  25    4.81    1.86
   1  -5  25    6.44    2.40
  -1  -5 -25    3.66    3.05
   1   5  26    0.68    1.71
   1  -5  26    5.18    2.28
  -1  -5 -26    3.19    2.53
  -1  -6  25   22.06    4.48
  -1   6  25   20.53    4.03
   1  -6 -24    4.31    2.68
  -1   6  24    3.42    2.00
  -1  -6  24    3.00    2.43
   1  -6 -23    8.08    2.60
   1   6 -23    4.28    1.97
  -1  -6  23    9.31    2.77
  -1   6  23   13.27    2.46
   1  -6 -22   16.97    3.74
   1   6 -22   15.15    2.61
  -1  -6  22   17.40    3.06
  -1   6  22   18.55    2.74
   1   6 -21    6.36    1.57
   1  -6 -21    1.96    2.28
  -1  -6  21    3.14    2.06
  -1   6  21    2.49    1.87
   1   6 -20    7.87    1.79
   1  -6 -20    2.64    2.56
  -1   6  20    5.83    1.96
  -1  -6  20   10.58    2.43
   1  -6 -19    9.97    2.90
   1   6 -19   13.75    2.14
  -1   6  19   12.33    2.35
  -1  -6  19   13.35    2.37
   1   6 -18    5.16    1.73
   1  -6 -18    1.20    1.97
  -1   6  18    4.46    1.65
  -1  -6  18    5.56    1.96
   1  -6 -17    4.90    1.84
   1   6 -17    3.70    1.39
  -1   6  17    4.28    1.54
  -1  -6  17    1.14    1.67
   1  -6 -16   14.81    2.43
   1   6 -16   10.17    1.96
  -1  -6  16   13.73    2.44
  -1   6  16   13.62    2.25
   1  -6 -15   12.85    2.22
   1   6 -15   12.81    1.91
  -1  -6  15   11.85    2.30
  -1   6  15    9.33    1.99
  -1   6  15    8.56    1.11
   1   6 -14    6.68    1.74
   1  -6 -14   12.17    2.15
  -1   6  14   10.86    1.55
  -1   6  14   10.20    1.28
  -1  -6  14    9.44    2.15
   1  -6 -13    9.81    1.85
   1   6 -13    8.62    1.78
  -1  -6  13   14.25    1.79
  -1   6  13    9.36    1.27
  -1   6  13    9.38    1.49
   1  -6 -12    6.13    1.58
   1  -6 -12    6.55    1.49
   1   6 -12   12.93    1.56
  -1   6  12    4.15    1.01
  -1  -6  12    5.22    1.77
   1  -6 -11    3.01    1.17
   1  -6 -11    1.75    1.15
   1   6 -11    2.77    1.26
  -1   6  11    3.75    0.87
  -1  -6  11    3.36    1.30
   1  -6 -10    5.60    1.31
   1   6 -10    8.06    1.38
   1  -6 -10    4.88    1.28
  -1   6  10    4.93    1.11
  -1  -6  10    6.63    1.54
   1  -6  -9    8.52    1.34
   1  -6  -9    8.39    1.46
   1   6  -9    7.14    1.46
  -1   6   9    6.89    1.29
  -1  -6   9    6.23    1.58
   1  -6  -8    1.83    0.90
   1   6  -8    2.02    1.09
   1  -6  -8    2.77    0.99
  -1   6   8    1.36    1.02
  -1  -6   8    3.00    1.08
   1  -6  -7   17.27    1.51
   1   6  -7   21.01    1.88
   1  -6  -7   18.39    1.78
  -1  -6   7   18.50    1.68
  -1   6   7   18.02    1.63
  -1  -6   7   13.76    0.82
   1  -6  -6    1.09    0.65
   1   6  -6    4.89    0.97
   1  -6  -6    1.16    0.63
  -1   6   6    1.06    0.80
  -1  -6   6    0.03    0.93
  -1  -6   6    0.19    0.37
   1  -6  -5    3.25    0.79
   1  -6  -5    3.04    1.06
   1   6  -5    2.92    1.01
  -1   6   5    2.28    0.98
  -1  -6   5    3.25    1.04
   1  -6  -4   62.49    2.90
   1  -6  -4   67.51    3.75
   1   6  -4   64.58    3.90
  -1   6   4   61.66    3.26
  -1  -6   4   63.92    3.37
  -1  -6   4   57.35    1.88
   1  -6  -3   26.15    1.96
   1  -6  -3   21.08    1.33
   1   6  -3   20.63    2.20
  -1  -6   3   20.44    1.04
  -1  -6   3   22.86    1.74
  -1   6   3   22.84    1.91
   1  -6  -2   17.39    1.72
   1   6  -2   14.18    1.91
  -1   6   2   17.94    1.70
  -1  -6   2   18.62    0.99
  -1  -6   2   21.58    1.66
   1   6  -1    5.69    1.24
   1  -6  -1    4.86    1.06
   1  -6  -1    6.28    0.57
  -1  -6   1    9.95    1.11
  -1   6   1    7.17    1.21
  -1  -6   1    8.01    0.64
   1  -6   0    3.38    0.98
   1   6   0    2.22    0.95
  -1   6   0    1.83    0.98
  -1  -6   0    3.46    0.67
  -1  -6   0    3.46    0.70
   1   6   1    3.83    1.00
   1  -6   1    4.32    1.06
  -1   6  -1    4.10    0.85
  -1  -6  -1    3.38    0.95
  -1  -6  -1    3.25    0.70
   1  -6   2   58.91    3.61
   1   6   2   67.54    4.10
  -1  -6  -2   62.93    3.37
  -1  -6  -2   65.37    3.03
  -1   6  -2   70.94    3.82
   1  -6   3   10.92    1.27
   1   6   3    9.36    1.72
  -1   6  -3   12.54    1.52
  -1  -6  -3    8.19    1.14
   1   6   4   12.31    1.95
   1  -6   4   13.86    1.76
  -1  -6  -4   13.37    1.42
  -1  -6  -4   15.54    1.49
  -1   6  -4   14.76    1.70
   1  -6   5   15.62    1.56
   1   6   5   21.44    1.95
  -1  -6  -5   19.24    1.61
  -1  -6  -5   17.97    1.74
  -1   6  -5   15.29    1.92
   1  -6   6   15.76    1.42
   1   6   6   16.16    1.65
  -1  -6  -6   14.29    1.40
  -1   6  -6   15.55    1.83
  -1  -6  -6   13.39    1.56
   1  -6   7    6.99    1.56
   1   6   7    8.10    1.30
  -1  -6  -7    7.98    1.11
  -1   6  -7    8.70    1.52
  -1  -6  -7    4.63    1.30
   1  -6   8   51.41    3.70
   1   6   8   45.94    2.79
  -1  -6  -8   45.75    2.76
  -1  -6  -8   44.50    3.24
  -1   6  -8   43.73    3.44
   1  -6   9   79.24    4.70
   1   6   9   82.38    4.37
  -1  -6  -9   85.42    5.10
  -1  -6  -9   83.06    4.26
  -1   6  -9   84.70    5.43
   1   6  10   62.02    3.72
   1  -6  10   61.64    3.91
  -1  -6 -10   54.61    4.16
  -1  -6 -10   56.09    3.48
  -1   6 -10   58.91    4.23
   1  -6  11   31.76    3.08
   1   6  11   34.87    2.48
  -1  -6 -11   25.55    2.44
  -1   6 -11   30.78    2.98
  -1  -6 -11   28.09    2.98
   1   6  12   42.58    2.78
   1   6  12   47.16    3.02
   1  -6  12   47.45    4.02
  -1   6 -12   49.74    3.81
  -1  -6 -12   41.10    3.73
   1  -6  13    1.56    1.33
   1   6  13    1.21    0.95
   1   6  13    1.83    0.93
  -1   6 -13    2.04    1.18
  -1  -6 -13   -0.75    0.99
   1  -6  14    3.62    1.38
   1   6  14    1.40    1.14
   1   6  14    3.84    0.95
  -1  -6 -14    3.36    1.44
  -1   6 -14    0.98    1.49
   1   6  15   37.73    2.96
   1  -6  15   49.94    3.66
   1   6  15   35.45    3.02
  -1  -6 -15   37.08    4.05
  -1   6 -15   40.40    3.77
   1  -6  16    7.02    1.74
   1   6  16    9.60    1.52
  -1  -6 -16    1.84    1.74
  -1   6 -16    6.19    1.91
   1  -6  17    2.36    1.36
   1   6  17    2.22    1.14
  -1   6 -17    2.18    1.41
  -1  -6 -17    0.33    1.62
   1   6  18    0.23    0.87
   1  -6  18   -0.18    1.51
   1   6  18    1.94    1.09
  -1  -6 -18   -0.68    1.59
  -1   6 -18    3.25    1.39
   1   6  19    6.99    1.69
   1  -6  19    8.89    2.36
  -1   6 -19    6.95    2.11
  -1  -6 -19    8.29    2.59
   1   6  20    5.60    1.60
   1  -6  20    3.98    2.14
  -1   6 -20    6.96    1.95
  -1  -6 -20    2.64    2.46
   1  -6  21    6.89    2.22
   1   6  21    2.30    1.65
  -1  -6 -21    6.53    2.36
  -1   6 -21    2.24    1.88
   1   6  22    3.19    1.88
   1  -6  22    9.63    2.41
  -1   6 -22    8.53    2.12
  -1  -6 -22    2.16    2.65
   1  -6  23    0.37    1.67
   1   6  23   -0.59    1.22
  -1  -6 -23    0.98    1.82
  -1   6 -23   -0.60    1.33
   1   6  24   -0.25    1.51
   1  -6  24   -0.11    1.66
  -1   6 -24   -1.14    1.61
  -1  -6 -24    2.21    1.58
   1   7 -23    8.15    3.09
   1  -7 -23   11.74    3.98
  -1   7  23   18.69    2.85
  -1  -7  23   19.37    3.85
   1   7 -22    0.50    1.62
   1  -7 -22   -2.82    2.19
  -1  -7  22    5.90    2.06
  -1   7  22    2.92    1.86
   1   7 -21   -1.84    1.48
   1  -7 -21   -3.78    1.95
  -1  -7  21    2.29    1.83
  -1   7  21   -0.84    1.64
   1  -7 -20    1.32    1.74
   1   7 -20   -0.15    1.30
  -1  -7  20   -0.89    1.73
  -1   7  20   -1.68    1.20
   1  -7 -19    4.54    2.09
  -1   7  19    1.54    1.68
  -1  -7  19    1.63    1.99
   1  -7 -18   24.67    4.44
   1   7 -18   30.28    3.67
  -1  -7  18   35.67    4.59
  -1   7  18   41.29    3.99
   1   7 -17   21.14    3.03
   1  -7 -17   22.19    3.58
  -1  -7  17   28.04    3.21
  -1   7  17   21.20    3.14
   1   7 -16    2.71    1.66
   1  -7 -16    6.16    1.59
  -1  -7  16    3.73    2.02
  -1   7  16    3.29    1.65
   1   7 -15    4.10    1.50
   1  -7 -15    4.13    1.70
  -1  -7  15    0.75    1.71
  -1   7  15    2.29    1.26
  -1   7  15    3.65    1.50
   1   7 -14    6.22    1.83
  -1   7  14    6.78    1.66
  -1  -7  14    7.51    2.15
   1   7 -13    3.12    1.66
   1  -7 -13    3.39    1.65
  -1  -7  13    5.47    1.57
  -1   7  13    5.39    1.14
   1   7 -12   53.65    3.79
   1  -7 -12   50.87    4.05
   1  -7 -12   42.38    4.23
  -1  -7  12   57.44    4.92
  -1   7  12   49.57    3.65
   1   7 -11   52.90    4.33
   1  -7 -11   50.64    4.19
   1  -7 -11   52.10    4.12
  -1  -7  11   51.76    4.13
  -1   7  11   50.65    3.28
   1   7 -10    3.05    1.30
   1  -7 -10    1.88    1.07
   1  -7 -10    1.53    1.18
  -1  -7  10    1.66    1.45
  -1   7  10    0.32    1.04
   1   7  -9    9.59    1.82
   1  -7  -9    7.54    1.62
   1  -7  -9    7.85    1.45
  -1  -7   9   11.10    1.99
  -1   7   9    5.80    1.59
   1   7  -8   34.55    3.53
   1  -7  -8   47.18    3.11
   1  -7  -8   46.18    3.20
  -1  -7   8   47.09    4.01
  -1   7   8   47.55    3.26
   1   7  -7   19.31    2.20
   1  -7  -7   25.72    2.21
   1  -7  -7   26.91    2.59
  -1  -7   7   31.48    2.74
  -1   7   7   27.12    2.40
   1  -7  -6   46.44    3.37
   1   7  -6   49.09    3.28
   1  -7  -6   41.91    3.02
  -1  -7   6   49.53    3.35
  -1   7   6   39.32    3.20
   1   7  -5   43.58    3.12
   1  -7  -5   44.48    2.72
   1  -7  -5   50.10    3.01
  -1   7   5   48.10    3.19
  -1  -7   5   44.25    2.96
   1  -7  -4   16.35    1.73
   1   7  -4   10.22    1.89
   1  -7  -4   10.91    1.22
  -1  -7   4    9.66    1.63
  -1   7   4    8.87    1.63
   1   7  -3    2.44    0.98
   1  -7  -3    0.33    0.87
   1  -7  -3   -0.08    0.45
  -1  -7   3    1.73    0.88
  -1   7   3   -0.67    0.68
   1   7  -2   14.28    1.75
   1  -7  -2    9.72    0.93
   1  -7  -2   14.47    1.78
  -1  -7   2   14.88    1.48
  -1  -7   2   13.48    1.03
  -1   7   2   18.91    1.51
   1   7  -1   18.94    2.36
   1  -7  -1   19.02    2.00
  -1  -7   1   21.52    1.96
  -1  -7   1   17.53    1.17
  -1   7   1   14.56    1.65
   1   7   0   95.29    5.22
   1  -7   0   95.43    5.46
  -1  -7   0   88.87    3.85
  -1  -7   0   93.78    5.08
  -1   7   0   90.18    5.31
   1   7   1  207.18    9.84
   1  -7   1  214.01   10.56
  -1  -7  -1  207.90    9.83
  -1  -7  -1  207.28    7.89
  -1   7  -1  199.75    9.73
   1   7   2    4.39    1.53
   1  -7   2    2.22    1.37
  -1  -7  -2    4.92    0.96
  -1  -7  -2    5.26    1.16
  -1   7  -2    5.87    1.41
   1   7   3   36.04    3.23
   1  -7   3   35.32    2.92
  -1  -7  -3   30.65    2.27
  -1  -7  -3   35.71    2.62
  -1   7  -3   31.78    2.65
   1   7   4   27.58    2.66
   1  -7   4   23.17    2.52
  -1  -7  -4   22.25    1.86
  -1  -7  -4   23.99    2.14
  -1   7  -4   28.71    2.68
   1  -7   5   57.26    3.72
   1   7   5   57.08    4.07
  -1  -7  -5   60.55    3.75
  -1  -7  -5   52.23    3.68
  -1   7  -5   61.94    4.43
   1   7   6  147.59    7.75
   1  -7   6  154.58    8.82
  -1  -7  -6  141.54    7.12
  -1  -7  -6  153.66    7.42
  -1   7  -6  145.52    8.46
   1   7   7  167.30    8.83
   1  -7   7  164.57    9.44
  -1  -7  -7  172.96    8.29
  -1  -7  -7  187.39    9.31
  -1   7  -7  172.97    9.06
   1   7   8    8.07    1.59
   1  -7   8    8.39    1.55
  -1  -7  -8    7.80    1.71
  -1  -7  -8    8.27    1.43
  -1   7  -8    8.80    1.87
   1   7   9   48.24    3.45
   1  -7   9   53.74    3.76
  -1  -7  -9   41.82    3.18
  -1  -7  -9   42.31    3.50
  -1   7  -9   52.56    4.08
   1   7  10    5.85    1.35
   1  -7  10    7.77    1.82
  -1  -7 -10    3.66    1.26
  -1  -7 -10    2.72    1.54
  -1   7 -10    7.16    1.69
   1   7  11   48.43    3.87
   1  -7  11   63.30    4.74
  -1  -7 -11   43.83    4.14
  -1  -7 -11   50.24    3.56
  -1   7 -11   45.15    3.76
   1   7  12  126.96    7.32
   1  -7  12  133.22    8.13
  -1  -7 -12  113.64    8.20
  -1  -7 -12  130.06    7.23
  -1   7 -12  128.09    8.43
   1   7  13   28.16    2.51
   1   7  13   26.52    2.46
   1  -7  13   31.43    3.79
  -1  -7 -13   21.76    3.17
  -1   7 -13   23.20    3.24
   1   7  14   11.79    2.04
   1  -7  14   11.61    2.74
   1   7  14   16.28    1.81
  -1  -7 -14   14.66    2.49
  -1   7 -14    9.74    2.31
   1   7  15    3.05    1.42
   1  -7  15    5.35    1.87
   1   7  15    5.22    1.21
  -1  -7 -15    2.72    1.80
  -1   7 -15    4.34    1.80
   1   7  16    3.06    1.19
   1   7  16    0.02    1.01
   1  -7  16    2.03    1.65
  -1  -7 -16   -0.38    1.49
  -1   7 -16    2.51    1.44
   1  -7  17    4.02    1.87
   1   7  17    4.02    1.29
   1   7  17    0.26    1.05
  -1   7 -17    0.45    1.55
  -1  -7 -17   -0.10    1.77
   1   7  18   15.39    2.11
   1  -7  18   16.05    3.08
  -1  -7 -18    9.46    3.15
  -1   7 -18    9.20    2.69
   1   7  19    0.49    1.15
   1  -7  19   -0.72    1.61
  -1   7 -19    1.55    1.36
  -1  -7 -19    0.38    1.71
   1  -7  20    2.33    1.86
   1   7  20    2.40    1.35
  -1  -7 -20    0.52    2.04
  -1   7 -20   -0.16    1.62
   1  -7  21   10.27    2.85
  -1   7 -21    4.01    2.40
  -1  -7 -21    8.45    2.87
   1  -7  22    1.34    2.40
   1   7  22    3.69    1.70
  -1  -7 -22    2.08    2.40
  -1   7 -22    2.52    1.93
   1  -7  23    6.46    2.76
  -1  -7 -23    4.90    2.81
  -1   7 -23    2.80    2.29
   1   8 -21   -1.55    1.88
   1  -8 -21    4.05    2.36
  -1  -8  21    4.86    2.07
  -1   8  21    3.75    1.96
   1   8 -20    4.61    1.73
   1  -8 -20    2.69    2.15
  -1  -8  20    0.14    2.11
  -1   8  20   -0.14    1.61
   1   8 -19    1.11    1.65
   1  -8 -19   -1.24    1.90
  -1  -8  19    3.99    1.74
  -1   8  19    1.54    1.66
   1   8 -18    4.12    1.96
   1  -8 -18    5.54    2.35
  -1  -8  18    9.22    2.57
  -1   8  18    2.50    2.03
   1   8 -17    6.12    2.42
   1  -8 -17    9.61    2.64
  -1   8  17   12.38    2.37
  -1  -8  17    9.98    2.88
   1   8 -16    3.68    1.76
   1  -8 -16    3.57    2.01
  -1  -8  16    2.24    2.25
  -1   8  16    3.06    1.69
   1   8 -15    3.16    1.69
   1  -8 -15    3.22    1.88
  -1  -8  15    3.58    1.99
  -1   8  15    2.80    1.65
   1   8 -14   -0.15    1.32
   1  -8 -14    0.35    1.42
  -1  -8  14    0.04    1.62
  -1   8  14   -0.84    0.97
  -1   8  14   -1.47    0.95
   1   8 -13    7.56    2.07
   1  -8 -13    8.31    2.10
   1  -8 -13    9.69    2.01
  -1  -8  13    8.12    2.45
  -1   8  13    5.64    1.79
   1  -8 -12    9.10    1.77
   1   8 -12   11.87    2.28
   1  -8 -12    9.83    2.15
  -1  -8  12   11.89    2.09
  -1   8  12    9.89    1.72
   1  -8 -11   -0.51    1.37
   1  -8 -11    0.74    1.21
   1   8 -11    1.18    1.13
  -1  -8  11    0.57    1.59
  -1   8  11    3.08    1.06
   1   8 -10    5.30    2.02
   1  -8 -10    7.87    1.71
   1  -8 -10    7.64    1.78
  -1  -8  10    8.13    2.18
  -1   8  10    5.90    1.62
   1   8  -9   39.20    3.91
   1  -8  -9   39.22    3.52
   1  -8  -9   43.32    3.69
  -1  -8   9   43.12    4.26
  -1   8   9   38.22    3.51
   1   8  -8   51.60    4.75
   1  -8  -8   53.70    4.39
   1  -8  -8   45.75    3.79
  -1  -8   8   69.05    4.83
  -1   8   8   54.95    4.27
   1   8  -7   33.59    3.97
   1  -8  -7   32.27    3.20
   1  -8  -7   41.79    3.50
  -1  -8   7   42.06    3.24
  -1   8   7   45.26    3.40
   1   8  -6   35.56    3.51
   1  -8  -6   37.57    3.30
   1  -8  -6   27.74    2.48
  -1  -8   6   38.92    3.47
  -1   8   6   39.49    3.20
   1   8  -5    3.45    1.47
   1  -8  -5    2.40    0.79
   1  -8  -5    3.05    1.31
  -1   8   5    1.36    1.34
  -1  -8   5    1.73    1.34
   1   8  -4    3.01    1.39
   1  -8  -4    2.72    1.26
  -1  -8   4    1.51    1.25
  -1   8   4    0.99    1.16
   1  -8  -3   14.11    2.18
   1   8  -3   13.02    2.44
  -1  -8   3   15.07    2.10
  -1   8   3   14.96    2.05
   1   8  -2    7.77    2.28
   1  -8  -2   13.44    2.11
  -1  -8   2   17.48    2.01
  -1   8   2   12.76    1.63
   1   8  -1   63.94    5.21
   1  -8  -1   74.42    4.83
  -1  -8   1   71.56    4.60
  -1   8   1   62.38    4.45
   1   8   0   35.18    3.76
   1  -8   0   44.38    3.65
  -1   8   0   40.94    3.56
  -1  -8   0   44.76    3.51
   1   8   1   24.89    2.85
   1  -8   1   23.45    2.63
  -1  -8  -1   18.03    1.75
  -1  -8  -1   26.17    2.40
  -1   8  -1   18.59    2.65
   1   8   2    0.60    1.28
   1  -8   2    3.00    1.24
  -1  -8  -2   -0.10    0.69
  -1  -8  -2    2.80    1.04
  -1   8  -2    0.80    0.95
   1  -8   3    8.55    1.88
   1   8   3    6.83    2.07
  -1   8  -3    8.78    1.90
  -1  -8  -3    8.49    1.23
  -1  -8  -3    8.53    1.56
   1   8   4    3.72    1.68
   1  -8   4    5.48    1.26
  -1  -8  -4    7.44    1.29
  -1  -8  -4    1.13    1.08
  -1   8  -4    6.63    1.63
   1   8   5   11.15    2.00
   1  -8   5    7.79    2.12
  -1  -8  -5   13.19    1.76
  -1  -8  -5   11.75    1.56
  -1   8  -5    6.20    2.13
   1   8   6   34.74    3.34
   1  -8   6   37.57    3.74
  -1  -8  -6   35.89    3.08
  -1  -8  -6   39.09    2.94
  -1   8  -6   31.39    2.96
   1   8   7   26.00    2.83
   1  -8   7   28.74    3.27
  -1   8  -7   27.05    3.20
  -1  -8  -7   25.36    2.57
  -1  -8  -7   23.58    2.84
   1  -8   8    8.28    1.80
   1   8   8    3.56    1.50
  -1  -8  -8    2.62    1.44
  -1  -8  -8    5.13    1.30
  -1   8  -8    4.23    1.77
   1   8   9    6.99    1.62
   1  -8   9    5.18    1.89
  -1  -8  -9    3.73    1.61
  -1  -8  -9    5.76    1.45
  -1   8  -9    6.76    1.51
   1   8  10   -0.61    0.94
   1  -8  10    2.67    1.24
  -1  -8 -10   -1.75    0.94
  -1  -8 -10    0.92    0.87
  -1   8 -10   -0.14    1.13
   1   8  11   15.00    2.04
   1  -8  11   12.76    2.56
  -1  -8 -11   11.51    1.92
  -1   8 -11    7.65    2.36
  -1  -8 -11   11.28    2.02
   1   8  12    9.74    1.92
   1  -8  12    4.96    2.56
  -1   8 -12    8.82    2.30
  -1  -8 -12    9.21    1.91
  -1  -8 -12    9.99    2.07
   1   8  13    9.32    1.74
   1  -8  13    8.83    2.66
  -1  -8 -13    6.66    2.14
  -1   8 -13    9.61    2.18
   1   8  14    2.66    1.43
   1  -8  14    4.57    2.10
  -1  -8 -14    2.21    1.66
  -1   8 -14    2.45    1.76
   1   8  15    6.34    1.87
   1   8  15    6.68    1.97
   1  -8  15    6.40    2.23
  -1   8 -15    7.71    2.25
  -1  -8 -15    6.06    2.31
   1   8  16    1.59    1.31
   1   8  16    0.91    1.14
   1  -8  16    1.86    1.92
  -1  -8 -16    0.75    1.67
  -1   8 -16    0.30    1.59
   1   8  17    5.32    1.82
   1  -8  17    2.93    2.54
  -1  -8 -17    4.55    2.33
  -1   8 -17    7.03    2.19
   1   8  18    2.08    1.56
   1  -8  18    1.61    2.35
  -1   8 -18    2.62    1.98
  -1  -8 -18    2.23    1.74
   1   8  19   19.24    2.97
   1  -8  19   24.19    4.16
  -1   8 -19   21.91    3.63
  -1  -8 -19   15.92    4.03
   1  -8  20    0.52    2.43
  -1  -8 -20    3.04    2.36
  -1   8 -20    4.45    2.10
   1   9 -18   10.17    2.69
   1  -9 -18    4.22    2.86
  -1  -9  18   10.86    3.21
  -1   9  18    7.42    2.68
   1   9 -17   10.79    2.95
   1  -9 -17   12.99    3.01
  -1  -9  17   16.17    3.44
  -1   9  17    9.92    2.78
   1   9 -16    2.48    2.18
   1  -9 -16    4.14    2.22
  -1  -9  16    8.26    2.58
  -1   9  16    4.56    2.15
   1   9 -15    0.29    1.72
   1  -9 -15    2.71    1.75
  -1  -9  15    0.83    2.08
  -1   9  15    2.58    1.55
   1   9 -14    8.59    1.97
   1  -9 -14    7.12    2.26
  -1  -9  14    9.46    2.89
  -1   9  14    5.54    2.01
   1  -9 -13   21.45    3.43
   1   9 -13   22.16    3.55
   1  -9 -13   25.78    3.42
  -1  -9  13   22.45    4.25
  -1   9  13   20.05    3.04
   1   9 -12   10.76    2.61
   1  -9 -12    9.23    2.34
   1  -9 -12    9.26    2.34
  -1  -9  12   15.96    3.01
  -1   9  12   10.89    2.28
   1   9 -11    2.66    2.35
   1  -9 -11   11.92    2.28
   1  -9 -11    5.00    1.98
  -1  -9  11    8.88    2.49
  -1   9  11   11.01    1.81
   1   9 -10   20.86    3.36
   1  -9 -10   12.46    2.62
   1  -9 -10   22.39    2.93
  -1  -9  10   25.93    3.40
  -1   9  10   18.97    2.50
   1   9  -9    8.27    2.76
   1  -9  -9   13.09    2.54
  -1  -9   9   21.04    2.91
  -1   9   9   11.49    2.38
   1   9  -8   14.60    2.91
   1  -9  -8   13.79    2.48
  -1  -9   8   13.88    2.79
  -1   9   8   15.23    2.50
   1   9  -7    6.07    1.82
   1  -9  -7    7.34    1.99
  -1  -9   7   10.33    2.14
  -1   9   7    7.14    1.96
   1   9  -6   12.94    2.67
   1  -9  -6   16.21    2.37
  -1  -9   6   13.02    2.55
  -1   9   6   11.42    2.37
   1   9  -5   20.34    3.45
   1  -9  -5   22.64    2.88
  -1  -9   5   28.26    3.11
  -1   9   5   22.76    3.05
   1   9  -4    9.26    2.47
   1  -9  -4   15.75    2.26
  -1   9   4    8.21    2.25
  -1  -9   4   11.48    2.22
   1   9  -3   20.89    3.08
   1  -9  -3   22.10    2.74
  -1  -9   3   21.95    2.83
  -1   9   3   16.61    2.82
   1   9  -2    1.11    1.57
   1  -9  -2    2.10    1.23
  -1  -9   2    3.48    1.43
  -1   9   2    2.51    1.16
   1   9  -1    9.47    1.94
   1  -9  -1   14.19    2.13
  -1  -9   1    8.18    2.06
  -1   9   1   10.32    2.07
   1   9   0    7.04    2.13
   1  -9   0    8.93    1.83
  -1  -9   0    6.98    1.83
  -1   9   0    5.23    1.50
   1   9   1    1.12    1.67
   1  -9   1    2.26    1.49
  -1  -9  -1    2.01    1.32
  -1   9  -1    3.49    1.43
   1  -9   2    9.89    2.01
   1   9   2   14.62    2.57
  -1  -9  -2   14.37    2.10
  -1   9  -2    7.83    2.33
   1   9   3    6.23    1.75
   1  -9   3   11.35    2.18
  -1  -9  -3    9.53    1.89
  -1   9  -3    7.68    2.25
   1   9   4    8.28    2.40
   1  -9   4   11.26    2.19
  -1  -9  -4   10.02    1.89
  -1   9  -4    7.81    2.22
   1   9   5    5.89    1.94
   1  -9   5    4.55    2.18
  -1  -9  -5    5.41    1.49
  -1  -9  -5    7.53    1.74
  -1   9  -5    9.76    2.04
   1   9   6    1.37    1.19
   1  -9   6    1.06    1.38
  -1  -9  -6    0.72    1.08
  -1   9  -6   -1.34    1.33
   1   9   7   10.20    2.31
   1  -9   7   13.84    2.52
  -1  -9  -7    8.74    1.80
  -1  -9  -7   13.72    2.07
  -1   9  -7   10.90    2.19
   1   9   8    9.91    2.00
   1  -9   8   10.88    2.38
  -1  -9  -8    5.42    1.69
  -1  -9  -8    6.22    1.85
  -1   9  -8    8.98    2.34
   1   9   9    2.89    1.43
   1  -9   9    1.77    1.75
  -1  -9  -9    0.92    1.33
  -1  -9  -9    1.49    1.46
  -1   9  -9    1.97    1.62
   1   9  10    0.81    1.40
   1  -9  10    2.24    1.65
  -1  -9 -10    0.74    1.31
  -1  -9 -10    1.39    1.32
  -1   9 -10    1.50    1.62
   1   9  11    2.54    1.39
   1  -9  11    2.06    1.73
  -1  -9 -11    1.72    1.43
  -1  -9 -11    2.75    1.50
  -1   9 -11   -1.15    1.37
   1   9  12   -0.85    1.17
   1  -9  12   -0.44    1.36
  -1  -9 -12    1.83    1.22
  -1  -9 -12    0.33    1.25
  -1   9 -12   -1.11    1.28
   1   9  13    5.29    1.82
   1  -9  13    4.12    1.83
  -1  -9 -13    1.89    1.99
  -1   9 -13    4.89    2.15
   1   9  14    0.67    1.25
   1   9  14   -0.89    1.28
   1  -9  14    0.03    1.77
  -1  -9 -14    0.78    1.57
  -1   9 -14    3.28    1.57
   1   9  15    5.64    1.93
   1   9  15   10.66    2.14
   1  -9  15   11.44    3.04
  -1  -9 -15    9.50    2.64
  -1   9 -15    6.29    2.74
   1  -9  16    1.10    2.23
   1   9  16    1.66    1.57
  -1  -9 -16    0.58    1.92
  -1   9 -16    2.22    1.77
   1   9  17    6.82    2.10
   1  -9  17    5.92    2.79
  -1  -9 -17    1.78    2.53
  -1   9 -17    9.89    2.58
   1  -9  18    3.19    2.32
  -1  -9 -18    5.28    2.63
  -1   9 -18    5.80    2.47
   1  10 -14    1.50    2.04
  -1 -10  14    1.61    2.24
   1  10 -13   11.34    3.05
   1 -10 -13   10.83    2.96
  -1 -10  13    9.52    3.24
   1  10 -12    3.23    2.39
   1 -10 -12    5.89    2.03
  -1  10  12    8.21    1.93
  -1 -10  12    3.55    2.04
   1  10 -11    8.83    2.55
   1 -10 -11    7.23    2.18
  -1 -10  11    7.14    2.76
  -1  10  11    3.75    1.94
   1  10 -10   16.87    3.26
   1 -10 -10   13.68    2.87
  -1 -10  10   15.72    3.51
  -1  10  10   14.33    2.56
   1  10  -9    1.42    1.91
   1 -10  -9    0.73    1.70
  -1 -10   9    2.02    1.91
  -1  10   9    3.78    1.55
   1  10  -8    4.71    2.13
   1 -10  -8    8.35    1.80
  -1 -10   8    8.59    2.58
  -1  10   8    4.71    2.06
   1  10  -7    8.34    2.33
   1 -10  -7    1.76    1.80
  -1  10   7    4.70    1.94
  -1 -10   7    5.97    2.28
   1  10  -6    2.35    2.13
   1 -10  -6    4.43    1.72
  -1 -10   6    1.74    2.02
  -1  10   6    2.70    1.81
   1  10  -5    0.74    1.28
   1 -10  -5    0.25    1.35
  -1 -10   5    0.45    1.47
  -1  10   5    0.76    1.37
   1  10  -4   10.02    2.13
   1 -10  -4    9.20    2.41
  -1 -10   4   10.54    2.02
  -1  10   4    8.11    2.33
   1  10  -3    5.73    1.79
   1 -10  -3    5.65    2.07
  -1 -10   3    5.28    2.16
  -1  10   3    4.18    2.00
   1  10  -2    7.59    2.13
   1 -10  -2    7.54    1.96
  -1 -10   2   13.18    2.31
  -1  10   2    8.31    2.32
   1  10  -1   12.22    2.69
   1 -10  -1   15.37    2.95
  -1 -10   1   20.32    2.88
  -1  10   1   15.89    2.95
   1  10   0    3.91    2.01
   1 -10   0    3.80    1.64
  -1 -10   0   -0.11    1.53
  -1  10   0    4.24    1.76
   1  10   1   -1.83    1.70
   1 -10   1    1.82    1.20
  -1 -10  -1    0.79    1.33
  -1  10  -1    0.84    1.48
   1  10   2   -0.26    1.23
   1 -10   2   -0.30    1.44
  -1 -10  -2    0.92    1.24
  -1  10  -2    0.82    1.42
   1  10   3    4.50    2.22
   1 -10   3    7.06    2.28
  -1 -10  -3    3.61    1.78
  -1  10  -3    7.34    2.11
   1  10   4   -1.81    1.28
   1 -10   4    5.61    1.69
  -1 -10  -4    2.44    1.42
  -1  10  -4    1.41    1.59
   1 -10   5   10.82    2.53
   1  10   5    7.59    2.35
  -1 -10  -5    8.89    1.97
  -1  10  -5    7.53    2.14
   1 -10   6    2.98    1.57
   1  10   6    2.70    1.73
  -1  10  -6    3.92    1.95
  -1 -10  -6    0.52    1.46
   1  10   7    1.35    1.46
   1 -10   7    1.93    1.80
  -1 -10  -7   -0.98    1.38
  -1  10  -7    2.31    1.72
   1  10   8    1.79    1.77
   1 -10   8    2.47    2.18
  -1 -10  -8    3.33    1.62
  -1  10  -8    2.99    1.74
   1  10   9    6.96    2.19
   1 -10   9    6.53    2.67
  -1 -10  -9    8.66    2.14
  -1  10  -9    8.83    2.57
   1  10  10    3.27    1.58
   1 -10  10    2.15    1.96
  -1 -10 -10   -1.51    1.40
  -1  10 -10    2.12    1.56
   1  10  11    3.20    1.97
   1 -10  11    4.60    2.11
  -1  10 -11    5.07    2.47
  -1 -10 -11    5.35    1.85
   1  10  12   -1.70    1.40
   1 -10  12    5.09    1.78
  -1 -10 -12   -1.01    1.25
  -1  10 -12   -0.74    1.52
   1  10  13   11.20    2.78
   1 -10  13   10.37    3.13
  -1 -10 -13    7.84    2.43
  -1  10 -13    9.79    2.90
   1 -10  14    3.75    2.09
   1  10  14    0.13    1.48
   1  10  14    2.11    1.50
  -1  10 -14   -0.83    1.57
   1  11  -9    5.06    2.57
   1 -11  -9    8.22    2.56
  -1  11   9    7.69    2.39
  -1 -11   9   10.83    3.21
   1  11  -8   -0.28    1.87
   1 -11  -8   -0.19    1.56
  -1 -11   8   -0.20    1.85
  -1  11   8   -1.29    1.56
   1  11  -7    9.79    2.92
   1 -11  -7    9.18    2.47
  -1 -11   7    0.17    2.90
  -1  11   7    7.58    2.50
   1  11  -6   11.75    3.54
   1 -11  -6   15.43    3.13
  -1 -11   6   12.56    3.32
  -1  11   6   11.77    2.94
   1  11  -5   -0.55    2.26
   1 -11  -5    4.19    1.80
  -1 -11   5    2.04    2.15
  -1  11   5    2.59    1.98
   1  11  -4   -0.64    1.99
   1 -11  -4    0.85    1.69
  -1 -11   4    2.42    1.97
  -1  11   4    1.75    1.68
   1  11  -3    0.52    2.19
   1 -11  -3    4.28    1.99
  -1 -11   3    3.66    2.07
  -1  11   3    2.87    1.95
   1 -11  -2    7.02    2.35
   1  11  -2    4.89    2.47
  -1 -11   2    8.12    2.09
  -1  11   2   -0.64    2.33
   1  11  -1    2.48    1.95
   1 -11  -1    2.31    1.52
  -1 -11   1    2.15    1.71
  -1  11   1   -0.48    1.88
   1  11   0    1.78    1.89
   1 -11   0    0.15    1.73
  -1 -11   0    0.56    1.61
  -1  11   0    1.24    1.69
   1  11   1    3.05    2.43
   1 -11   1    3.34    2.29
  -1  11  -1    6.01    1.86
  -1 -11  -1    4.92    2.08
   1  11   2    4.92    2.48
   1 -11   2    7.31    2.33
  -1 -11  -2    5.68    2.28
  -1  11  -2    7.39    2.12
   1  11   3    3.46    2.04
   1 -11   3    3.36    1.94
  -1 -11  -3    2.36    1.83
  -1  11  -3    0.94    1.77
   1  11   4    0.83    1.66
   1 -11   4    0.67    1.98
  -1 -11  -4    2.00    1.55
  -1  11  -4   -0.34    1.80
   1  11   5   11.04    2.73
   1 -11   5   11.91    3.16
  -1 -11  -5   10.89    2.49
  -1  11  -5    9.31    3.07
   1  11   6   -0.60    2.01
   1 -11   6    0.69    2.30
  -1 -11  -6    2.66    1.76
  -1  11  -6    9.20    2.18
   1  11   7    1.74    1.70
   1 -11   7    0.36    1.92
  -1  11  -7    1.36    1.44
  -1 -11  -7    0.08    1.54
   1  11   8    0.51    1.77
   1 -11   8    1.11    2.10
  -1 -11  -8    3.09    1.62
  -1  11  -8    0.53    1.96
   1 -11   9    2.02    2.44
  -1  11  -9    2.87    1.91
   2   0 -29    0.21    1.84
  -2   0  29   -1.83    1.68
   2   0 -28    0.80    2.55
  -2   0  28    3.49    2.23
   2   0 -27   -2.63    2.49
  -2   0  27   -3.12    2.18
   2   0 -26   24.60    3.90
  -2   0  26   22.79    3.94
   2   0 -25    1.88    1.96
  -2   0  25    1.07    1.68
   2   0 -24   53.88    6.69
  -2   0  24   64.95    5.26
   2   0 -23    0.23    1.67
  -2   0  23    1.18    1.16
   2   0 -22   64.81    6.26
  -2   0  22   68.60    5.59
   2   0 -21   -2.63    1.50
  -2   0  21    0.29    1.37
   2   0 -20  200.45   12.04
  -2   0  20  205.86   11.33
   2   0 -19   -0.87    1.33
  -2   0  19   -0.51    1.17
   2   0 -18  291.12   16.01
  -2   0  18  262.80   12.79
   2   0 -17   -0.13    1.18
  -2   0  17   -1.31    1.02
   2   0 -16   68.82    4.62
  -2   0  16   66.31    3.75
   2   0 -15   -1.57    1.02
  -2   0  15   -0.33    0.82
   2   0 -14  105.71    5.53
  -2   0  14   95.53    4.14
   2   0 -13   -1.11    0.89
  -2   0  13   -0.20    0.67
   2   0 -12  412.53   15.91
  -2   0  12  372.46   13.40
   2   0 -11    0.06    0.09
   2   0 -11    0.59    0.52
  -2   0  11    0.11    0.53
   2   0 -10    3.28    0.74
  -2   0  10    2.28    0.56
   2   0  -9   -0.10    0.50
   2   0  -9    0.05    0.08
  -2   0   9   -0.17    0.42
   2   0  -8   34.15    1.73
  -2   0   8   30.53    1.45
   2   0  -7    0.12    0.43
  -2   0   7    0.20    0.38
   2   0  -6  233.54    6.84
  -2   0   6  222.71    5.85
   2   0  -5    0.48    0.17
   2   0  -5    1.36    0.39
  -2   0   5    0.75    0.32
   2   0  -4   43.89    1.42
   2   0  -4   40.58    0.88
  -2   0   4   37.36    1.13
   2   0  -3    1.02    0.30
   2   0  -3    0.86    0.23
  -2   0   3    0.54    0.23
   2   0  -2   50.71    1.18
   2   0  -2   50.27    1.50
  -2   0   2   47.37    1.04
   2   0  -1    0.97    0.24
   2   0  -1    0.25    0.29
  -2   0   1   -0.01    0.17
   2   0   0  226.29    3.23
   2   0   0  230.63    5.16
   2   0   0  236.65    5.03
   2   0   1    0.25    0.25
  -2   0  -1    0.73    0.28
   2   0   2   90.25    2.46
  -2   0  -2   90.10    2.42
   2   0   3    1.03    0.27
   2   0   3   -0.09    0.13
  -2   0  -3   -0.03    0.28
   2   0   4  126.55    2.27
   2   0   4  137.67    3.69
  -2   0  -4  132.17    3.79
   2   0   5    0.08    0.35
  -2   0  -5   -0.24    0.40
   2   0   6   92.15    2.93
   2   0   6   89.56    2.13
  -2   0  -6   94.03    3.27
   2   0   7    0.23    0.31
   2   0   7   -0.41    0.41
  -2   0  -7    0.29    0.39
   2   0   8   72.97    2.70
   2   0   8   76.59    2.23
  -2   0  -8   74.69    3.21
   2   0   9   -0.47    0.36
   2   0   9    1.30    0.49
  -2   0  -9    1.61    0.61
   2   0  10   26.43    1.41
   2   0  10   24.22    1.23
  -2   0 -10   26.95    1.77
   2   0  11   -0.30    0.46
   2   0  11    0.38    0.43
  -2   0 -11   -1.35    0.65
   2   0  12  274.97    9.49
   2   0  12  263.24    9.00
  -2   0 -12  285.59   11.58
   2   0  13   -0.86    0.56
   2   0  13   -0.62    0.56
  -2   0 -13    1.21    0.78
   2   0  14   39.89    2.34
   2   0  14   36.94    2.11
  -2   0 -14   37.43    2.88
   2   0  15   -0.15    0.68
   2   0  15    0.12    0.64
  -2   0 -15    0.88    0.85
   2   0  16    3.86    0.99
   2   0  16    4.37    0.97
  -2   0 -16    3.67    1.30
   2   0  17   -0.61    0.78
   2   0  17   -1.36    0.78
  -2   0 -17   -0.05    1.04
   2   0  18    0.00    0.95
   2   0  18    1.77    0.90
  -2   0 -18    1.38    1.13
   2   0  19    1.06    0.77
   2   0  19    0.15    0.83
  -2   0 -19   -0.53    1.06
   2   0  20   10.18    1.54
   2   0  20   11.67    1.72
  -2   0 -20    8.87    2.20
   2   0  21    0.02    0.99
   2   0  21   -1.12    0.88
  -2   0 -21    0.16    1.25
  -2   0 -22    2.15    1.66
   2   0  23   -2.64    1.20
   2   0  23   -0.89    1.18
  -2   0 -23    0.83    1.22
   2   0  24   27.66    3.11
  -2   0 -24   23.79    3.98
   2   0  25   -0.19    1.09
  -2   0 -25    0.21    1.42
   2   0  26    8.42    2.43
  -2   0 -26   11.29    2.99
   2   0  27   -1.30    1.35
  -2   0 -27    2.07    1.44
   2   0  28    3.20    1.77
  -2   0 -28    0.51    2.44
   2  -1 -28   17.88    4.35
   2   1 -28   10.42    3.31
  -2  -1  28   15.36    3.60
  -2   1  28   20.26    3.65
   2  -1 -27   16.03    3.95
   2   1 -27   10.26    3.56
  -2  -1  27   16.91    3.27
  -2   1  27   10.06    3.43
   2  -1 -26   -0.87    1.82
   2   1 -26    1.72    1.79
  -2  -1  26    0.85    1.55
  -2   1  26   -0.02    1.56
   2  -1 -25   29.67    4.44
   2   1 -25   26.69    4.80
  -2  -1  25   37.08    4.41
  -2   1  25   35.88    4.27
   2  -1 -24   37.26    5.75
   2   1 -24   37.75    5.11
  -2   1  24   50.13    4.60
  -2  -1  24   42.65    4.77
   2  -1 -23    6.38    2.70
   2   1 -23    6.39    2.36
  -2   1  23   10.69    2.21
  -2  -1  23    4.79    2.14
   2   1 -22    6.00    1.74
   2  -1 -22    5.79    2.28
  -2  -1  22    7.02    1.98
  -2   1  22    6.86    1.96
   2   1 -21    7.74    2.31
   2  -1 -21    9.44    2.58
  -2   1  21    8.90    2.04
  -2  -1  21   10.57    1.73
   2  -1 -20   25.19    3.83
   2   1 -20   30.26    3.49
  -2  -1  20   29.02    2.86
  -2   1  20   28.68    2.54
   2   1 -19  105.75    7.78
   2  -1 -19  106.64    7.39
  -2   1  19  122.11    6.85
  -2  -1  19  102.15    6.58
   2  -1 -18  206.46   12.71
   2   1 -18  213.83   12.28
  -2  -1  18  212.20   11.08
  -2   1  18  214.97   11.07
   2  -1 -17   60.31    4.86
   2   1 -17   48.84    4.32
  -2  -1  17   57.06    4.03
  -2   1  17   65.04    3.99
   2   1 -16   14.66    2.03
   2  -1 -16   13.24    2.17
  -2  -1  16   16.70    1.86
  -2   1  16   15.29    1.76
   2   1 -15    6.32    0.53
   2   1 -15    7.22    1.13
   2  -1 -15    8.95    1.54
  -2   1  15   10.09    1.31
   2   1 -14   26.39    2.33
   2   1 -14   26.13    1.13
   2  -1 -14   27.16    2.48
  -2   1  14   25.01    1.77
  -2  -1  14   31.67    2.24
   2   1 -13   51.33    1.73
   2   1 -13   50.57    3.28
   2  -1 -13   57.08    3.46
  -2  -1  13   55.14    3.01
  -2   1  13   60.14    2.73
   2   1 -12   16.10    1.62
   2  -1 -12   19.45    1.52
  -2  -1  12   15.74    1.24
  -2   1  12   18.77    1.29
   2   1 -11   18.95    1.60
   2  -1 -11   23.93    1.79
   2   1 -11   16.56    0.79
  -2   1  11   23.60    1.43
  -2  -1  11   17.64    1.50
   2  -1 -10   63.33    3.08
   2   1 -10   58.21    1.66
   2   1 -10   63.95    2.90
  -2   1  10   54.92    2.29
  -2  -1  10   59.28    2.52
   2  -1  -9    8.41    1.02
   2   1  -9    6.84    0.90
  -2  -1   9    7.33    0.84
  -2   1   9    6.09    0.84
   2  -1  -8   52.08    2.34
   2   1  -8   43.76    1.96
   2   1  -8   46.71    1.55
  -2   1   8   51.56    1.98
  -2  -1   8   43.09    1.77
   2  -1  -7   78.78    3.08
   2   1  -7   83.98    2.76
   2   1  -7   78.40    1.98
  -2   1   7   71.57    2.39
  -2  -1   7   82.90    2.54
   2   1  -6    5.08    0.68
   2  -1  -6    7.75    0.65
   2   1  -6    4.70    0.41
  -2   1   6    7.88    0.63
  -2  -1   6    5.49    0.51
   2   1  -5   36.78    1.07
   2   1  -5   37.02    1.33
   2  -1  -5   39.11    1.66
  -2   1   5   40.84    1.41
  -2  -1   5   39.12    1.34
   2  -1  -4   10.32    0.73
   2  -1  -4   11.27    0.40
   2   1  -4   14.94    0.73
  -2  -1   4   11.42    0.60
  -2   1   4   13.28    0.67
   2   1  -3  130.90    3.54
   2   1  -3  139.25    3.22
   2  -1  -3  132.00    2.74
   2  -1  -3  133.01    3.31
   2  -1  -3  137.39    3.62
  -2  -1   3  135.82    2.96
   2   1  -2    4.57    0.37
   2   1  -2    2.66    0.46
   2  -1  -2    3.87    0.42
   2  -1  -2    2.86    0.41
  -2  -1   2    4.20    0.32
   2  -1  -1   20.61    0.87
   2  -1  -1   19.21    0.73
   2  -1  -1   19.65    0.75
   2   1  -1   18.91    0.68
   2   1  -1   18.65    0.72
  -2  -1   1   18.38    0.48
   2  -1   0   33.60    1.25
   2   1   0   29.49    0.91
   2  -1   0   32.78    0.97
   2  -1   0   33.30    0.93
  -2  -1   0   29.63    0.50
  -2  -1   0   28.46    1.00
   2   1   1  762.09   18.16
   2  -1   1  786.49   18.98
   2  -1   1  763.72   16.08
  -2  -1  -1  784.67   19.28
   2   1   2  904.37   22.19
   2  -1   2  952.55   23.87
   2  -1   2  925.92   19.59
  -2  -1  -2  920.70   23.80
  -2   1  -2  918.96   20.08
   2   1   3  326.59    8.46
   2  -1   3  350.52    9.02
   2  -1   3  334.73    7.35
  -2   1  -3  334.01    7.74
  -2  -1  -3  326.04    9.13
   2   1   4   21.15    0.98
   2  -1   4   17.99    0.75
  -2  -1  -4   20.12    1.15
  -2   1  -4   20.44    0.91
   2  -1   5   84.23    2.30
   2  -1   5   90.31    2.96
   2   1   5   87.66    2.63
  -2   1  -5   89.79    2.59
  -2  -1  -5   88.50    3.15
   2   1   6   37.73    0.93
   2  -1   6   40.69    1.79
   2  -1   6   40.32    1.37
   2   1   6   40.79    1.68
  -2  -1  -6   41.19    1.99
  -2   1  -6   44.20    1.60
   2  -1   7   20.93    1.35
   2   1   7   25.64    1.26
   2  -1   7   19.58    1.06
  -2   1  -7   22.19    1.19
  -2  -1  -7   23.70    1.49
   2   1   8   58.67    2.33
   2   1   8   58.44    1.70
   2  -1   8   64.80    2.70
   2  -1   8   58.89    2.09
  -2  -1  -8   60.11    2.91
  -2   1  -8   57.71    2.39
   2   1   9    7.26    0.78
   2  -1   9    7.33    0.91
   2  -1   9    8.69    0.82
  -2  -1  -9    7.83    0.94
  -2   1  -9    7.12    0.87
   2   1  10   31.33    1.49
   2   1  10   28.92    1.21
   2  -1  10   31.35    1.68
   2  -1  10   28.17    1.54
  -2  -1 -10   29.93    2.14
  -2   1 -10   28.46    1.73
   2   1  11   24.94    1.28
   2  -1  11   25.76    1.61
   2  -1  11   25.46    1.48
   2   1  11   24.76    1.50
  -2  -1 -11   24.54    2.19
  -2   1 -11   24.77    1.93
   2   1  12  112.78    4.20
   2  -1  12  112.36    4.41
   2  -1  12  110.89    4.60
   2   1  12  110.05    3.82
  -2   1 -12  110.07    5.08
  -2  -1 -12  106.24    5.70
   2   1  13   53.69    2.40
   2  -1  13   52.17    2.60
   2  -1  13   54.09    3.01
   2   1  13   51.69    2.48
  -2  -1 -13   51.55    3.51
  -2   1 -13   50.09    3.15
   2   1  14   56.02    2.65
   2  -1  14   54.51    2.84
   2  -1  14   55.25    3.00
   2   1  14   56.53    2.88
  -2   1 -14   55.14    3.38
  -2  -1 -14   52.52    3.92
   2   1  15    4.72    0.98
   2  -1  15    7.73    1.09
   2   1  15    6.73    0.99
   2  -1  15    7.90    1.33
  -2  -1 -15    6.77    1.47
  -2   1 -15    5.73    1.37
   2  -1  16    6.53    1.18
   2   1  16    6.07    1.02
   2  -1  16    7.68    1.18
   2   1  16    8.00    1.07
  -2  -1 -16    7.08    1.44
  -2   1 -16    5.88    1.45
   2   1  17    6.11    1.11
   2  -1  17    4.46    1.17
   2  -1  17    6.66    1.13
   2   1  17    3.99    1.05
  -2  -1 -17    2.90    1.56
  -2   1 -17    3.63    1.32
   2   1  18   -0.40    0.80
   2  -1  18    0.45    0.84
   2  -1  18    0.77    0.83
   2   1  18    0.96    0.72
  -2  -1 -18    2.46    1.13
  -2   1 -18   -1.20    0.99
   2   1  19    3.64    1.04
   2  -1  19    2.34    1.04
   2  -1  19    0.53    1.06
   2   1  19    2.54    1.09
  -2   1 -19    1.23    1.23
  -2  -1 -19    1.08    1.40
   2   1  20   17.25    1.96
   2  -1  20   18.61    1.98
   2  -1  20   15.74    2.03
  -2  -1 -20   13.06    2.59
  -2   1 -20   12.93    2.44
   2  -1  21    2.01    1.25
   2   1  21    2.41    1.06
   2   1  21    4.97    1.21
  -2   1 -21   -0.44    1.54
  -2  -1 -21    2.17    1.28
   2   1  22    1.61    1.41
   2  -1  22    3.30    1.41
  -2   1 -22    5.59    1.72
  -2   1 -22    4.38    1.19
  -2  -1 -22    3.06    1.89
   2  -1  23    0.66    1.10
   2   1  23    0.13    1.10
  -2  -1 -23   -1.06    1.60
  -2   1 -23    1.65    0.92
  -2   1 -23   -0.18    1.45
   2   1  24   13.47    2.30
   2  -1  24   14.70    2.33
  -2  -1 -24   15.31    3.26
  -2   1 -24   10.92    1.87
  -2   1 -24   12.57    2.88
   2  -1  25    7.05    2.00
   2   1  25    7.24    1.91
  -2  -1 -25    3.48    2.42
  -2   1 -25    4.47    2.41
   2  -1  26    6.81    2.01
   2   1  26    6.67    2.02
  -2  -1 -26    9.76    2.84
  -2   1 -26    3.77    2.69
   2   1  27    0.71    1.65
  -2  -1 -27    1.00    2.25
  -2   1 -27    3.51    2.10
   2   1  28    2.58    1.76
   2  -1  28    0.94    1.85
  -2   1 -28    0.68    2.24
  -2  -1 -28    3.70    2.44
   2  -2 -28    3.63    2.76
   2   2 -28    1.11    2.18
  -2  -2  28    2.14    2.18
  -2   2  28    2.47    2.21
   2   2 -27    3.49    2.25
   2  -2 -27    1.05    2.45
  -2   2  27    2.22    2.16
  -2  -2  27    3.28    2.19
   2  -2 -26   14.82    3.23
   2   2 -26    9.97    2.94
  -2  -2  26   10.00    2.76
  -2   2  26    4.92    2.75
   2   2 -25    3.03    1.72
   2  -2 -25    1.21    2.06
  -2  -2  25   -2.58    1.55
  -2   2  25    2.90    1.72
   2   2 -24    0.45    1.54
   2  -2 -24   -0.09    1.75
  -2  -2  24    0.30    1.38
  -2   2  24    1.90    1.46
   2   2 -23    2.99    1.83
   2  -2 -23    3.23    1.71
  -2  -2  23    3.77    1.76
  -2   2  23    5.28    1.48
   2   2 -22   15.83    2.86
   2  -2 -22   16.24    3.41
  -2  -2  22   15.44    2.24
  -2   2  22   15.88    2.53
   2  -2 -21    6.16    1.78
   2   2 -21    3.50    1.85
  -2   2  21    7.03    1.84
  -2  -2  21    6.00    1.82
   2  -2 -20   14.77    2.85
   2   2 -20   14.00    2.48
  -2  -2  20   12.72    2.33
  -2   2  20   17.40    1.97
   2   2 -19   24.25    2.85
   2  -2 -19   21.56    2.84
  -2   2  19   25.64    2.69
  -2  -2  19   24.70    2.88
   2   2 -18   36.23    2.95
   2  -2 -18   23.65    3.30
   2   2 -18   23.07    1.61
  -2  -2  18   32.03    2.63
  -2   2  18   30.03    2.77
   2   2 -17    6.08    1.43
   2  -2 -17    5.49    1.72
   2   2 -17    4.24    0.77
  -2   2  17    6.27    1.34
  -2  -2  17    7.04    1.41
   2  -2 -16    3.34    1.15
   2   2 -16    4.34    1.13
   2   2 -16    3.05    0.69
  -2  -2  16    4.28    1.06
  -2   2  16    2.86    1.20
   2   2 -15    4.27    0.96
   2   2 -15    0.79    0.62
   2  -2 -15    5.10    1.27
  -2  -2  15    3.29    1.04
  -2   2  15    4.85    0.86
   2   2 -14    9.53    1.28
   2   2 -14    7.08    0.85
   2  -2 -14   10.92    1.49
  -2  -2  14   10.23    1.40
  -2   2  14    9.71    1.26
   2   2 -13    3.49    0.98
   2   2 -13    3.62    0.59
   2  -2 -13    6.69    1.20
  -2   2  13    5.62    1.00
  -2  -2  13    5.13    1.04
   2   2 -12    4.52    0.62
   2   2 -12    5.38    0.95
   2  -2 -12    6.75    0.96
  -2   2  12    5.08    0.98
  -2  -2  12    3.97    0.95
   2   2 -11    0.47    0.40
   2   2 -11    0.51    0.57
   2  -2 -11    0.23    0.69
  -2  -2  11    0.81    0.66
  -2   2  11    0.64    0.48
   2   2 -10   39.86    1.62
   2   2 -10   41.20    2.17
   2  -2 -10   46.29    2.43
  -2  -2  10   42.22    2.03
  -2   2  10   53.39    2.14
   2   2  -9  193.35    6.83
   2  -2  -9  188.73    7.53
   2   2  -9  198.25    5.83
  -2   2   9  197.22    6.87
  -2  -2   9  190.10    6.84
   2   2  -8  118.40    4.02
   2  -2  -8  117.82    4.51
   2   2  -8  118.87    4.19
  -2  -2   8  121.34    4.31
  -2   2   8  118.72    4.11
   2   2  -7   38.54    1.60
   2  -2  -7   37.83    1.83
   2   2  -7   34.57    1.55
  -2  -2   7   30.65    1.46
  -2   2   7   33.38    1.45
   2  -2  -6   53.16    2.34
   2  -2  -6   52.88    2.32
   2   2  -6   62.06    2.25
   2   2  -6   67.09    2.46
  -2  -2   6   55.70    2.16
   2  -2  -5   62.97    2.35
   2   2  -5   62.46    2.31
   2   2  -5   61.42    2.12
   2  -2  -5   64.82    2.34
  -2  -2   5   66.13    2.13
   2   2  -4  211.70    6.04
   2   2  -4  214.98    6.03
   2  -2  -4  217.01    6.26
   2  -2  -4  218.10    6.46
  -2  -2   4  230.14    5.85
  -2   2   4  225.04    4.66
   2   2  -3   47.02    1.67
   2  -2  -3   48.09    1.74
   2  -2  -3   46.70    1.62
   2   2  -3   45.08    1.68
  -2  -2   3   49.48    1.45
  -2   2   3   50.59    1.29
   2  -2  -2  218.31    5.97
   2   2  -2  199.19    5.47
   2  -2  -2  217.34    5.31
   2   2  -2  209.19    5.44
  -2   2   2  205.17    4.81
   2   2  -1  134.04    3.81
   2  -2  -1  130.63    3.13
   2  -2  -1  137.26    3.76
  -2  -2   1  140.38    3.79
  -2  -2   1  123.90    2.78
   2  -2   0  327.06    8.53
   2  -2   0  333.38    8.70
   2   2   0  308.46    8.08
  -2  -2   0  313.75    5.84
  -2  -2   0  309.09    8.36
   2   2   1  431.71   11.06
   2  -2   1  374.68    7.54
   2  -2   1  385.89   10.03
   2  -2   1  362.84   10.19
  -2  -2  -1  383.34   10.46
   2   2   2  207.97    5.59
   2  -2   2  207.83    6.17
   2  -2   2  201.82    5.50
  -2  -2  -2  200.84    3.49
  -2   2  -2  202.14    4.05
  -2  -2  -2  210.44    6.16
   2   2   3 1634.56   44.49
   2  -2   3 1636.22   47.14
   2  -2   3 1558.76   42.28
  -2  -2  -3 1601.30   29.11
  -2  -2  -3 1617.88   48.13
  -2   2  -3 1605.54   33.98
   2   2   4  901.92   25.08
   2  -2   4  887.76   26.84
   2  -2   4  920.22   24.98
  -2  -2  -4  898.63   27.47
  -2   2  -4  908.89   19.75
   2   2   5   49.18    1.98
   2  -2   5   51.54    1.90
   2  -2   5   61.13    2.66
  -2  -2  -5   48.10    2.35
   2  -2   6  324.94    9.45
   2  -2   6  319.95   10.44
   2   2   6  327.44    9.47
   2   2   6  316.67    6.55
  -2  -2  -6  317.35   10.75
   2  -2   7  156.47    5.05
   2  -2   7  146.84    5.79
   2   2   7  168.12    5.23
   2   2   7  152.22    3.69
  -2  -2  -7  167.92    6.06
  -2   2  -7  155.78    4.41
   2   2   8    2.61    0.37
   2  -2   8    2.50    0.62
   2  -2   8    1.40    0.76
   2   2   8    1.80    0.59
  -2  -2  -8    2.33    0.88
  -2   2  -8    3.43    0.53
   2  -2   9   55.37    2.46
   2  -2   9   59.49    2.70
   2   2   9   54.08    1.83
   2   2   9   54.09    2.31
  -2  -2  -9   57.56    2.87
  -2   2  -9   59.91    2.31
   2   2  10   27.83    1.60
   2   2  10   28.89    1.23
   2  -2  10   27.83    1.83
   2  -2  10   29.60    1.76
  -2  -2 -10   27.84    2.30
  -2   2 -10   30.04    1.74
   2   2  11    3.06    0.63
   2   2  11    3.79    0.70
   2  -2  11    4.09    0.80
   2  -2  11    4.76    0.87
  -2   2 -11    1.78    0.84
  -2  -2 -11    3.21    1.10
   2   2  12   92.21    3.30
   2  -2  12   97.39    4.50
   2  -2  12   98.74    4.36
  -2   2 -12   88.93    3.98
  -2  -2 -12   92.02    5.05
   2   2  13   35.63    1.94
   2   2  13   36.33    1.79
   2  -2  13   35.83    2.51
   2  -2  13   39.50    2.33
  -2  -2 -13   34.95    2.99
  -2   2 -13   31.22    2.50
   2  -2  14    7.41    1.30
   2  -2  14    6.26    1.17
   2   2  14    6.16    0.89
   2   2  14    5.42    0.80
  -2  -2 -14    5.49    1.55
  -2   2 -14    5.17    1.03
   2   2  15   11.01    1.15
   2   2  15   10.94    1.13
   2  -2  15   10.58    1.54
   2  -2  15    9.43    1.51
  -2   2 -15   13.47    1.41
  -2  -2 -15   10.90    2.03
   2   2  16   12.82    1.30
   2  -2  16   12.86    1.68
   2   2  16   15.43    1.37
  -2  -2 -16   16.00    2.13
  -2   2 -16   12.07    1.79
   2   2  17    0.68    0.76
   2  -2  17    1.43    0.86
  -2   2 -17    0.85    0.65
  -2   2 -17   -0.66    0.91
  -2  -2 -17    0.55    1.21
   2   2  18    0.92    0.84
   2  -2  18    1.36    1.04
   2   2  18    0.56    0.77
  -2  -2 -18    0.95    1.32
  -2   2 -18    0.86    1.01
  -2   2 -18    0.96    0.83
   2   2  19    0.31    0.84
   2   2  19    2.12    0.89
   2  -2  19    4.08    1.19
  -2   2 -19    2.26    1.14
  -2   2 -19    1.11    1.13
  -2  -2 -19    0.81    1.45
   2   2  20    3.52    1.15
   2   2  20    4.56    1.22
   2  -2  20    3.03    1.43
  -2  -2 -20    2.49    1.42
  -2   2 -20    5.89    1.15
  -2   2 -20    2.19    1.45
   2   2  21    5.46    1.34
   2  -2  21    4.42    1.50
   2   2  21    2.99    1.34
  -2   2 -21    2.87    1.61
  -2  -2 -21    2.65    1.85
   2   2  22    3.87    1.50
   2  -2  22    3.46    1.67
  -2  -2 -22    8.18    2.26
  -2   2 -22    5.46    1.72
  -2   2 -22    5.37    1.36
   2  -2  23    9.11    2.13
   2   2  23   12.76    2.00
  -2  -2 -23    8.70    2.33
  -2   2 -23    7.33    2.49
  -2   2 -23   11.72    2.05
   2   2  24   17.86    2.51
   2  -2  24   18.31    2.73
  -2  -2 -24   15.90    3.46
  -2   2 -24   10.92    3.22
  -2   2 -24   14.47    2.29
   2   2  25    7.16    2.07
   2  -2  25    8.31    2.24
  -2  -2 -25    9.46    2.44
  -2   2 -25    6.14    2.55
   2   2  26    7.19    1.93
   2  -2  26    4.37    2.09
  -2  -2 -26    5.54    2.80
  -2   2 -26    3.59    2.34
   2   2  27   -0.52    1.65
   2  -2  27    1.13    1.79
  -2  -2 -27    2.07    1.84
  -2   2 -27    5.19    1.93
   2   3 -28   -0.20    1.81
  -2   3  28    1.54    2.00
  -2  -3  28    1.50    1.95
   2   3 -27    0.01    1.43
   2  -3 -27   -0.29    2.21
  -2  -3  27   -0.88    1.51
  -2   3  27   -0.13    1.56
   2  -3 -26    1.51    2.04
   2   3 -26    2.32    1.85
  -2   3  26    3.07    1.92
  -2  -3  26    2.80    2.06
   2   3 -25   -0.50    1.43
   2  -3 -25    0.13    1.86
  -2   3  25    1.02    1.48
  -2  -3  25    1.23    1.57
   2   3 -24    1.61    1.63
   2  -3 -24    1.57    2.15
  -2  -3  24    3.56    1.82
   2   3 -23    1.24    1.71
   2  -3 -23    2.77    1.81
  -2  -3  23    2.57    1.81
  -2   3  23    6.15    1.80
   2   3 -22   -0.17    1.36
   2  -3 -22    3.66    1.79
  -2   3  22    2.23    1.47
  -2  -3  22    0.84    1.49
   2  -3 -21    4.91    2.08
   2   3 -21    2.69    1.56
  -2   3  21    2.73    1.60
  -2  -3  21    3.36    1.61
   2   3 -20   10.90    1.44
   2  -3 -20   14.15    2.71
   2   3 -20   16.65    2.37
  -2   3  20   14.28    2.40
  -2  -3  20   19.46    2.42
   2   3 -19    4.42    1.38
   2  -3 -19    3.80    1.95
   2   3 -19    4.36    0.99
  -2  -3  19    6.38    1.65
  -2   3  19    8.37    1.60
   2   3 -18    7.56    1.06
   2  -3 -18   11.18    2.14
   2   3 -18   10.22    1.48
  -2  -3  18    8.42    1.76
  -2   3  18    5.21    1.63
   2   3 -17    3.87    1.22
   2   3 -17    3.31    0.88
   2  -3 -17    4.42    1.60
  -2  -3  17    6.15    1.15
  -2   3  17    5.88    1.39
   2   3 -16    0.53    0.54
   2   3 -16   -0.28    0.86
  -2  -3  16   -0.10    0.79
  -2   3  16    0.88    0.86
   2   3 -15    5.70    0.95
   2   3 -15    7.80    1.31
   2  -3 -15   10.43    1.64
  -2  -3  15    8.97    1.46
  -2   3  15    8.21    1.44
   2   3 -14    9.69    0.98
   2   3 -14    7.03    1.22
   2  -3 -14    7.38    1.30
  -2   3  14    9.37    1.33
  -2  -3  14    9.52    1.35
   2   3 -13   28.35    2.10
   2   3 -13   30.87    1.94
   2  -3 -13   32.78    2.39
  -2  -3  13   32.18    2.14
  -2   3  13   33.33    2.26
   2   3 -12   21.37    1.63
   2  -3 -12   17.70    2.02
   2   3 -12   20.38    1.34
  -2  -3  12   17.61    1.80
  -2   3  12   21.95    1.82
   2   3 -11  104.82    4.43
   2  -3 -11  100.09    4.99
   2   3 -11   91.77    3.76
  -2   3  11  105.73    4.73
  -2  -3  11  108.31    4.58
   2   3 -10   49.84    2.29
   2  -3 -10   46.06    2.67
  -2  -3  10   51.86    2.66
  -2   3  10   50.83    2.34
  -2   3  10   46.66    1.40
   2   3  -9   52.32    2.23
   2   3  -9   47.16    2.11
   2  -3  -9   45.76    2.65
  -2  -3   9   48.65    2.44
  -2   3   9   44.35    2.38
  -2   3   9   43.60    1.36
   2   3  -8   40.35    1.79
   2   3  -8   41.15    1.97
   2  -3  -8   40.73    2.26
   2  -3  -8   41.21    2.27
  -2  -3   8   42.43    2.16
   2   3  -7  161.95    5.44
   2   3  -7  160.61    5.61
   2  -3  -7  165.09    5.91
   2  -3  -7  164.67    6.03
  -2  -3   7  163.57    5.82
  -2   3   7  159.50    4.06
   2   3  -6  244.32    8.11
   2   3  -6  254.19    7.49
   2  -3  -6  241.18    8.03
   2  -3  -6  251.20    8.57
  -2  -3   6  242.52    8.01
   2   3  -5  105.01    3.97
   2  -3  -5  101.11    3.62
   2  -3  -5   98.45    3.60
   2   3  -5  103.35    3.28
  -2  -3   5  102.39    3.46
  -2   3   5  100.84    2.92
   2   3  -4   55.36    1.95
   2  -3  -4   53.43    1.96
   2  -3  -4   54.68    2.30
   2   3  -4   56.97    2.65
  -2   3   4   48.23    1.67
  -2  -3   4   58.39    2.10
   2  -3  -3   71.78    2.26
   2  -3  -3   70.33    2.74
   2   3  -3   71.69    3.02
  -2  -3   3   70.92    2.31
  -2  -3   3   74.68    2.26
  -2   3   3   65.61    2.10
   2  -3  -2   56.93    2.31
   2  -3  -2   50.06    1.66
   2   3  -2   62.01    2.74
  -2  -3   2   52.57    1.88
  -2   3   2   54.20    1.94
  -2  -3   2   52.60    1.83
   2  -3  -1  189.61    5.94
   2   3  -1  202.04    6.36
  -2  -3   1  184.21    4.75
  -2   3   1  179.21    5.34
  -2  -3   1  182.53    5.35
   2   3   0  291.15    8.60
   2  -3   0  286.73    8.79
   2  -3   0  272.37    5.58
  -2  -3   0  283.92    8.02
  -2   3   0  252.35    7.72
  -2  -3   0  264.85    6.47
   2   3   1   13.12    1.00
   2  -3   1   10.24    0.44
   2  -3   1   10.59    0.94
  -2  -3  -1   13.04    0.88
  -2  -3  -1   12.64    0.65
  -2   3  -1   10.00    0.83
   2  -3   2  281.30    8.85
   2   3   2  270.96    8.56
  -2  -3  -2  265.29    8.38
  -2   3  -2  299.89    8.73
  -2  -3  -2  287.53    6.98
   2  -3   3  379.56   11.77
   2   3   3  415.38   12.44
  -2  -3  -3  414.16   12.88
  -2   3  -3  382.93   12.15
  -2  -3  -3  412.77    9.52
   2   3   4  228.62    7.15
   2  -3   4  213.82    7.19
  -2  -3  -4  207.02    5.10
  -2  -3  -4  225.56    7.43
  -2   3  -4  220.08    7.09
   2   3   5   14.60    1.03
   2  -3   5   14.67    1.10
  -2  -3  -5   13.38    1.03
  -2   3  -5   13.30    0.55
  -2   3  -5   12.51    1.06
  -2  -3  -5   14.07    0.70
   2   3   6  153.52    5.02
   2  -3   6  149.73    5.38
  -2  -3  -6  155.57    4.10
  -2  -3  -6  158.11    6.21
  -2   3  -6  148.88    5.30
   2   3   7    6.67    0.74
   2   3   7    4.71    0.54
   2  -3   7    5.35    0.87
  -2  -3  -7    5.33    1.02
  -2   3  -7    4.78    0.49
  -2   3  -7    6.05    0.80
   2   3   8   29.53    1.21
   2   3   8   28.71    1.61
   2  -3   8   28.78    1.74
  -2  -3  -8   31.63    2.10
  -2   3  -8   29.44    1.67
  -2   3  -8   28.33    1.23
   2   3   9   35.10    1.73
   2   3   9   32.60    1.33
   2  -3   9   28.68    1.91
  -2  -3  -9   35.05    2.44
  -2   3  -9   27.30    1.28
  -2   3  -9   33.49    1.84
   2  -3  10   28.76    1.97
   2   3  10   29.31    1.63
  -2  -3 -10   26.29    2.32
  -2   3 -10   25.75    1.33
  -2   3 -10   27.76    1.75
   2   3  11   47.68    2.36
   2  -3  11   50.41    2.70
  -2  -3 -11   47.23    2.97
  -2   3 -11   39.31    2.00
  -2   3 -11   46.29    2.50
   2   3  12    7.92    1.04
   2   3  12    9.78    0.92
   2  -3  12    6.74    1.25
  -2  -3 -12    9.31    1.64
  -2   3 -12    7.74    1.01
  -2   3 -12    7.43    1.15
   2   3  13   21.50    1.49
   2  -3  13   21.64    1.92
   2   3  13   21.01    1.57
  -2  -3 -13   22.32    2.55
  -2   3 -13   21.95    1.79
  -2   3 -13   20.23    1.69
   2   3  14   16.22    1.24
   2   3  14   14.06    1.60
   2  -3  14   13.04    1.46
  -2  -3 -14   15.04    2.28
  -2   3 -14   13.25    1.37
  -2   3 -14   13.61    1.50
   2  -3  15   -0.08    0.70
   2   3  15    1.43    0.61
   2   3  15   -0.22    0.65
  -2  -3 -15    1.75    1.11
  -2   3 -15   -0.15    0.69
   2   3  16    3.45    0.84
   2  -3  16    1.98    1.17
  -2  -3 -16    3.71    1.62
  -2   3 -16    1.52    0.98
  -2   3 -16    2.69    1.07
   2   3  17   16.91    1.56
   2  -3  17   20.62    2.22
  -2  -3 -17   18.32    2.76
  -2   3 -17   16.11    1.90
  -2   3 -17   19.80    1.84
   2   3  18   12.62    1.43
   2   3  18   10.68    1.38
   2  -3  18   10.29    1.90
  -2  -3 -18    8.16    2.42
  -2   3 -18   11.23    1.63
   2   3  19    1.31    0.83
   2  -3  19    1.40    1.09
   2   3  19   -0.18    0.87
  -2  -3 -19    1.89    1.19
  -2   3 -19    1.25    1.03
  -2   3 -19    0.36    0.96
   2   3  20    8.98    1.49
   2   3  20    7.17    1.48
   2  -3  20   13.02    1.98
  -2  -3 -20    6.91    2.31
  -2   3 -20    8.73    1.65
  -2   3 -20    7.91    1.87
   2   3  21    7.52    1.48
   2   3  21   11.76    1.75
   2  -3  21   11.18    2.11
  -2  -3 -21   10.08    2.65
  -2   3 -21   15.53    2.02
  -2   3 -21    6.25    2.20
   2   3  22    7.67    1.82
   2  -3  22   11.22    2.13
  -2  -3 -22   12.82    2.76
  -2   3 -22    8.45    2.20
  -2   3 -22    8.40    1.81
   2   3  23    0.05    1.15
   2  -3  23    2.41    1.37
  -2  -3 -23    0.52    1.74
  -2   3 -23    0.85    1.14
  -2   3 -23    0.03    1.24
   2   3  24   10.26    2.04
   2  -3  24    9.05    2.27
  -2  -3 -24    6.78    2.78
  -2   3 -24    9.92    2.31
  -2   3 -24    3.21    2.28
   2   3  25    4.73    1.94
   2  -3  25    3.67    2.20
  -2  -3 -25    2.94    2.83
  -2   3 -25    7.81    2.18
  -2   3 -25    7.26    1.90
   2   3  26    1.88    1.62
   2  -3  26    1.32    1.78
  -2  -3 -26    2.74    2.29
  -2   3 -26    1.09    1.82
   2   3  27    3.22    1.84
   2  -3  27    3.36    2.04
  -2  -3 -27    2.28    2.67
   2   4 -27    2.46    1.61
   2  -4 -27   -0.10    2.32
  -2  -4  27   -1.30    1.51
  -2   4  27    1.49    1.73
   2   4 -26    0.85    1.63
   2  -4 -26   -1.30    2.33
  -2   4  26    2.00    1.87
  -2  -4  26    3.94    1.88
   2   4 -25    1.41    1.53
   2  -4 -25    1.54    2.05
  -2  -4  25   -0.56    1.60
  -2   4  25    0.94    1.66
   2   4 -24    8.08    2.64
   2  -4 -24   14.85    3.15
  -2  -4  24   17.53    2.98
  -2   4  24   17.77    2.61
   2   4 -23    0.45    1.51
   2  -4 -23   -0.36    2.06
  -2  -4  23    1.63    1.73
  -2   4  23    5.68    1.41
   2   4 -22    2.07    1.47
   2  -4 -22    1.67    2.17
  -2  -4  22    2.36    1.78
  -2   4  22    3.75    1.40
   2   4 -21    5.97    1.51
   2   4 -21   10.36    1.96
   2  -4 -21   15.36    2.47
  -2  -4  21   11.88    2.42
  -2   4  21   17.07    2.13
   2   4 -20   -0.02    1.23
   2   4 -20    0.72    0.81
   2  -4 -20    1.08    1.59
  -2  -4  20    1.28    1.16
  -2   4  20    2.22    1.28
   2   4 -19   22.88    2.32
   2   4 -19   15.09    1.87
   2  -4 -19   17.91    2.66
  -2  -4  19   22.07    2.37
  -2   4  19   27.44    2.82
   2   4 -18   42.67    3.21
   2   4 -18   31.20    2.43
   2  -4 -18   40.69    4.10
  -2  -4  18   44.04    3.79
  -2   4  18   49.60    3.74
   2   4 -17    6.70    1.35
   2   4 -17    5.28    1.32
   2  -4 -17    5.79    1.62
  -2  -4  17    5.57    1.65
  -2   4  17    9.17    1.37
   2   4 -16   13.64    1.66
   2   4 -16   13.13    1.71
   2  -4 -16   12.86    2.34
  -2  -4  16   20.38    2.16
  -2   4  16   18.48    1.96
   2   4 -15   11.29    1.61
   2  -4 -15   15.89    2.38
  -2  -4  15   18.74    2.15
  -2   4  15   21.78    2.12
   2   4 -14   22.08    1.82
   2   4 -14   21.78    1.72
   2  -4 -14   15.37    2.46
  -2  -4  14   23.80    2.21
  -2   4  14   20.16    2.05
   2   4 -13   73.01    3.60
   2   4 -13   64.44    3.49
   2  -4 -13   61.77    4.33
  -2  -4  13   74.74    4.21
  -2   4  13   74.38    4.18
   2   4 -12   21.37    1.80
   2   4 -12   15.62    1.58
   2  -4 -12   18.64    2.02
  -2  -4  12   17.32    1.92
  -2   4  12   19.93    1.97
   2   4 -11   28.60    1.92
   2   4 -11   29.55    1.98
   2  -4 -11   27.23    2.29
  -2  -4  11   28.03    2.23
  -2   4  11   27.52    1.29
  -2   4  11   28.62    2.24
   2   4 -10   26.33    1.57
   2   4 -10   25.71    1.79
   2  -4 -10   25.94    2.03
  -2  -4  10   27.18    2.01
  -2   4  10   24.47    1.20
   2   4  -9    1.83    0.59
   2   4  -9    0.47    0.74
   2  -4  -9    2.45    0.74
   2  -4  -9    1.80    0.89
  -2  -4   9    0.56    0.78
  -2   4   9    0.93    0.49
   2   4  -8   14.32    1.48
   2  -4  -8   16.52    1.44
   2  -4  -8   20.09    1.45
  -2  -4   8   16.81    1.32
  -2   4   8   18.79    1.08
   2   4  -7   48.61    2.21
   2   4  -7   55.50    2.75
   2  -4  -7   47.72    2.54
   2  -4  -7   50.69    2.79
  -2  -4   7   51.89    2.57
  -2   4   7   45.51    1.82
   2   4  -6    8.70    0.72
   2  -4  -6    7.02    1.06
   2  -4  -6    5.52    0.89
   2   4  -6    9.56    1.09
  -2  -4   6    8.78    0.95
  -2   4   6    4.96    0.71
   2   4  -5    8.27    1.19
   2  -4  -5    7.57    0.85
   2  -4  -5   12.31    0.97
  -2   4   5    9.91    0.78
  -2  -4   5    9.93    0.98
   2   4  -4   69.09    3.24
   2  -4  -4   64.23    2.42
   2  -4  -4   66.34    2.97
  -2  -4   4   61.83    2.68
  -2   4   4   66.49    2.51
   2   4  -3   13.11    1.34
   2  -4  -3   11.06    0.78
   2  -4  -3   12.96    1.20
  -2  -4   3   13.12    0.90
  -2  -4   3   10.77    0.97
  -2   4   3   14.48    0.99
   2   4  -2   13.87    1.57
   2  -4  -2   16.63    1.14
   2  -4  -2   15.95    0.87
  -2  -4   2   17.07    0.93
  -2  -4   2   16.08    1.02
  -2   4   2   16.33    1.14
   2   4  -1   44.74    2.61
   2  -4  -1   41.96    1.34
   2  -4  -1   42.75    1.97
  -2  -4   1   42.30    1.71
  -2  -4   1   40.48    1.70
  -2   4   1   45.69    1.98
   2   4   0  164.66    6.25
   2  -4   0  173.56    6.30
  -2  -4   0  160.08    5.15
  -2  -4   0  158.82    4.91
  -2   4   0  156.41    5.44
   2   4   1   25.60    1.44
   2  -4   1   25.55    1.59
  -2  -4  -1   23.88    1.16
  -2  -4  -1   26.01    1.31
  -2   4  -1   27.59    1.42
   2   4   2   17.72    1.43
   2  -4   2   18.11    1.25
  -2  -4  -2   19.26    0.98
  -2  -4  -2   16.59    1.20
  -2   4  -2   17.40    1.40
   2   4   3   77.19    3.21
   2  -4   3   71.55    3.21
  -2  -4  -3   69.55    2.42
  -2  -4  -3   74.94    3.01
  -2   4  -3   81.99    3.14
   2   4   4   29.91    1.75
   2  -4   4   25.07    1.65
  -2  -4  -4   29.55    1.34
  -2  -4  -4   29.15    1.73
  -2   4  -4   23.40    1.66
   2   4   5   15.23    1.27
   2  -4   5   18.40    1.42
  -2  -4  -5   14.25    1.31
  -2   4  -5   17.00    1.34
   2   4   6   12.31    1.15
   2  -4   6   10.73    1.00
  -2  -4  -6   11.44    1.30
  -2  -4  -6    9.68    0.77
  -2   4  -6   10.53    1.02
   2   4   7    8.81    1.00
   2  -4   7    8.61    1.00
  -2  -4  -7    9.89    0.82
  -2  -4  -7    8.24    1.22
  -2   4  -7    8.64    1.09
   2   4   8    8.81    0.91
   2  -4   8    7.18    0.98
  -2  -4  -8    7.68    1.30
  -2   4  -8    8.79    0.94
  -2   4  -8    6.63    0.47
   2   4   9    3.85    0.79
   2  -4   9    2.66    0.99
  -2  -4  -9    4.92    1.18
  -2   4  -9    3.89    0.88
   2   4  10    7.62    1.16
   2   4  10    7.57    0.77
   2  -4  10    7.12    1.27
  -2  -4 -10    9.81    1.52
  -2   4 -10    6.63    0.65
  -2   4 -10    8.76    1.21
   2   4  11   36.30    2.06
   2   4  11   32.76    1.91
   2  -4  11   34.70    2.56
  -2  -4 -11   31.85    2.43
  -2   4 -11   33.60    2.34
  -2   4 -11   28.97    1.47
   2   4  12   32.81    1.95
   2   4  12   26.12    1.54
   2  -4  12   27.80    2.51
  -2  -4 -12   31.19    2.80
  -2   4 -12   22.16    1.57
  -2   4 -12   27.57    2.28
   2   4  13   30.51    2.03
   2   4  13   27.60    1.73
   2  -4  13   27.80    2.15
  -2  -4 -13   27.65    3.03
  -2   4 -13   25.89    1.87
   2   4  14    5.52    0.98
   2   4  14    4.21    0.87
   2  -4  14    4.99    1.35
  -2  -4 -14    2.85    1.53
  -2   4 -14    4.85    1.19
  -2   4 -14    4.48    0.77
   2   4  15   12.27    1.58
   2   4  15    9.21    1.22
   2  -4  15   11.14    1.88
  -2  -4 -15   10.79    1.85
  -2   4 -15    9.64    1.63
   2   4  16    3.46    1.00
   2   4  16    5.43    1.16
   2  -4  16    4.93    1.50
  -2  -4 -16    4.97    1.82
  -2   4 -16    4.31    0.96
  -2   4 -16    4.75    1.28
   2   4  17    4.59    1.08
   2   4  17    2.42    1.21
   2  -4  17    5.15    1.54
  -2  -4 -17    3.68    1.85
  -2   4 -17    6.73    1.15
  -2   4 -17    2.65    1.36
   2   4  18    3.57    1.09
   2   4  18    4.56    1.06
   2  -4  18    4.76    1.59
  -2  -4 -18    4.00    1.90
  -2   4 -18    1.14    1.14
  -2   4 -18    4.29    1.40
   2   4  19   -0.16    0.70
   2   4  19   -0.55    0.79
   2  -4  19   -0.53    1.10
  -2  -4 -19    1.38    1.14
  -2   4 -19   -1.05    1.00
  -2   4 -19    0.23    0.85
   2   4  20    0.61    0.88
   2  -4  20    0.87    1.39
  -2  -4 -20    5.10    1.56
  -2   4 -20    0.24    1.27
  -2   4 -20    1.07    1.17
   2   4  21    1.78    1.42
   2  -4  21    5.17    1.42
  -2  -4 -21    4.18    1.98
  -2   4 -21    2.27    1.53
  -2   4 -21    2.54    1.28
   2   4  22    0.29    1.01
   2  -4  22    0.90    1.25
  -2  -4 -22   -3.30    1.41
  -2   4 -22    0.44    1.13
  -2   4 -22    0.69    1.01
   2   4  23    3.80    1.51
   2  -4  23    5.80    2.10
  -2  -4 -23    8.06    2.59
  -2   4 -23    1.82    1.65
  -2   4 -23    6.88    1.83
   2   4  24    9.43    2.14
   2  -4  24   12.60    2.79
  -2  -4 -24   12.09    3.28
  -2   4 -24    8.78    2.27
   2   4  25   13.41    2.44
   2  -4  25   11.94    3.00
  -2  -4 -25   10.42    3.02
  -2   4 -25   12.10    2.66
   2   4  26    2.56    1.99
   2  -4  26    7.66    1.99
  -2  -4 -26    3.72    3.04
   2  -5 -26    5.74    3.44
  -2  -5  26    4.87    2.62
  -2   5  26    7.31    2.65
   2  -5 -25    3.77    2.90
  -2   5  25    2.83    2.40
  -2  -5  25    6.88    2.30
   2  -5 -24   11.30    3.65
  -2  -5  24   12.08    3.02
  -2   5  24   14.26    3.07
   2  -5 -23   -0.91    2.29
  -2  -5  23    3.73    1.93
  -2   5  23    3.52    1.84
   2   5 -22    2.96    1.22
   2   5 -22    1.92    1.47
   2  -5 -22    4.83    2.20
  -2  -5  22    4.02    1.93
  -2   5  22    5.91    1.91
   2   5 -21    9.76    1.82
   2  -5 -21   12.20    3.17
  -2  -5  21   11.50    2.78
  -2   5  21   17.41    2.13
   2   5 -20    4.96    1.37
   2   5 -20    3.60    1.29
   2  -5 -20    7.82    2.19
  -2  -5  20    5.73    1.92
  -2   5  20    4.47    1.93
   2   5 -19    2.86    1.10
   2  -5 -19    1.03    1.74
  -2   5  19    4.39    1.48
  -2  -5  19    1.07    1.64
   2  -5 -18    7.40    2.00
   2   5 -18    2.91    1.20
   2   5 -18    5.86    1.24
  -2   5  18    5.21    1.57
  -2  -5  18    3.50    1.43
   2   5 -17    2.94    1.11
   2   5 -17    1.48    1.07
   2  -5 -17    0.97    1.27
  -2  -5  17    4.76    1.47
  -2   5  17    3.19    1.32
   2   5 -16    0.94    1.05
   2   5 -16    1.05    0.99
   2  -5 -16    1.43    1.40
  -2  -5  16    4.41    1.10
  -2   5  16    3.06    1.33
   2  -5 -15   -0.75    1.17
   2   5 -15    1.56    0.86
   2   5 -15    1.24    0.91
  -2  -5  15    0.64    1.09
  -2   5  15    1.61    1.13
   2   5 -14   15.85    1.92
   2   5 -14   18.87    1.62
   2  -5 -14   19.57    2.29
  -2   5  14   24.47    2.28
  -2  -5  14   12.90    2.39
   2   5 -13   17.85    1.97
   2   5 -13   18.62    1.67
   2  -5 -13   23.29    2.44
  -2   5  13   21.45    1.34
  -2  -5  13   19.40    2.46
  -2   5  13   25.78    2.38
   2  -5 -12    5.56    1.40
   2   5 -12    5.44    1.02
   2   5 -12    7.31    1.32
  -2   5  12    9.14    1.46
  -2  -5  12    7.25    1.49
   2  -5 -11   24.42    2.27
   2   5 -11   23.37    1.97
   2   5 -11   24.29    1.71
   2  -5 -11   22.72    2.18
  -2  -5  11   20.92    1.99
   2  -5 -10   26.55    2.19
   2   5 -10   28.01    1.93
   2   5 -10   27.82    2.33
   2  -5 -10   27.38    2.37
  -2   5  10   28.17    1.85
  -2  -5  10   34.96    2.61
   2   5  -9   38.49    2.65
   2   5  -9   36.79    1.91
   2  -5  -9   34.43    2.42
   2  -5  -9   36.98    2.29
  -2   5   9   34.32    2.00
  -2  -5   9   43.16    2.81
   2   5  -8   35.47    2.70
   2   5  -8   36.18    1.81
   2  -5  -8   35.68    2.57
  -2  -5   8   43.45    2.70
   2   5  -7    5.04    1.26
   2  -5  -7    6.88    1.24
   2  -5  -7    7.09    0.98
  -2  -5   7    3.72    1.09
  -2   5   7    6.00    0.83
   2  -5  -6   78.49    3.72
   2  -5  -6   70.19    3.33
   2   5  -6   76.47    4.04
  -2  -5   6   73.06    2.79
  -2  -5   6   83.52    3.94
  -2   5   6   77.36    3.19
   2   5  -5   31.38    2.08
   2  -5  -5   29.62    1.88
   2  -5  -5   33.23    1.68
  -2  -5   5   28.07    1.50
  -2  -5   5   31.01    2.01
  -2   5   5   26.67    1.72
   2   5  -4   77.44    3.81
   2  -5  -4   65.21    2.81
   2  -5  -4   69.72    3.65
  -2   5   4   64.02    2.83
  -2  -5   4   64.72    3.17
  -2  -5   4   64.49    2.61
   2  -5  -3   27.59    1.78
   2   5  -3   26.49    2.25
  -2  -5   3   29.11    1.77
  -2   5   3   24.94    1.67
  -2  -5   3   27.85    1.35
   2   5  -2   29.59    2.33
   2  -5  -2   26.66    1.72
  -2   5   2   25.85    1.80
  -2  -5   2   26.38    1.48
  -2  -5   2   24.63    1.52
   2   5  -1   22.91    1.69
   2  -5  -1   18.05    1.40
   2  -5  -1   15.69    0.76
  -2  -5   1   17.92    1.13
  -2  -5   1   19.26    1.30
  -2   5   1   18.77    1.48
   2   5   0    7.03    1.50
   2  -5   0    8.29    0.45
   2  -5   0   10.77    1.04
  -2  -5   0    8.38    0.81
  -2   5   0   11.12    1.27
   2  -5   1   23.99    1.68
   2   5   1   25.22    2.25
  -2  -5  -1   26.16    1.51
  -2  -5  -1   25.19    1.50
  -2   5  -1   30.79    1.99
   2   5   2   29.05    2.13
   2  -5   2   31.26    2.06
  -2  -5  -2   27.85    1.68
  -2  -5  -2   28.21    1.65
  -2   5  -2   29.63    2.02
   2  -5   3   76.17    3.89
   2   5   3   80.29    3.91
  -2  -5  -3   74.87    2.98
  -2  -5  -3   71.99    3.32
  -2   5  -3   78.21    3.76
   2   5   4   21.75    1.75
   2  -5   4   18.94    1.52
  -2   5  -4   23.12    1.60
  -2  -5  -4   19.26    1.62
  -2  -5  -4   22.62    1.34
   2   5   5    3.84    0.99
   2  -5   5    5.89    0.86
  -2  -5  -5    5.89    0.99
  -2  -5  -5    3.76    0.68
  -2   5  -5    4.08    0.87
   2   5   6   20.58    1.64
   2  -5   6   17.30    1.68
  -2  -5  -6   16.57    1.15
  -2  -5  -6   17.71    1.73
  -2   5  -6   19.11    1.63
   2  -5   7    1.63    0.75
   2   5   7    0.47    0.88
  -2  -5  -7    1.34    0.60
  -2  -5  -7    2.10    0.94
  -2   5  -7    2.30    0.91
   2   5   8   28.68    2.13
   2  -5   8   27.87    2.23
  -2  -5  -8   25.13    1.70
  -2   5  -8   29.42    2.08
  -2  -5  -8   25.71    2.03
   2   5   9   27.63    1.88
   2  -5   9   28.05    2.11
  -2  -5  -9   24.09    2.53
  -2  -5  -9   30.83    1.90
  -2   5  -9   28.92    2.31
   2   5  10   11.62    1.13
   2   5  10   14.40    1.33
   2  -5  10   14.70    1.53
  -2   5 -10   13.51    1.81
  -2  -5 -10   12.17    2.03
   2   5  11   51.78    2.97
   2  -5  11   56.68    3.43
  -2  -5 -11   44.64    4.04
  -2   5 -11   55.63    3.65
   2   5  12   50.93    2.80
   2   5  12   52.27    3.17
   2  -5  12   59.72    4.15
  -2  -5 -12   53.92    4.46
  -2   5 -12   65.50    4.13
   2   5  13   46.27    2.56
   2  -5  13   45.77    3.94
   2   5  13   44.17    2.91
  -2  -5 -13   44.51    4.08
  -2   5 -13   50.42    3.52
   2   5  14   56.05    3.33
   2   5  14   60.91    3.85
   2  -5  14   62.65    4.68
  -2   5 -14   62.74    4.45
  -2  -5 -14   60.23    5.23
   2   5  15    0.79    0.96
   2  -5  15    2.66    1.36
   2   5  15    2.15    0.82
  -2  -5 -15    0.21    1.20
  -2   5 -15    2.73    1.23
   2   5  16    0.59    0.82
   2  -5  16    0.40    1.21
   2   5  16   -0.11    0.70
  -2   5 -16    0.73    1.04
  -2  -5 -16    0.50    1.32
   2   5  17    0.12    0.90
   2   5  17   -0.23    1.03
   2  -5  17    0.27    1.28
  -2   5 -17    2.33    1.24
  -2  -5 -17    2.42    1.39
   2   5  18    0.77    0.97
   2  -5  18    1.02    1.32
   2   5  18   -1.44    0.90
  -2  -5 -18    1.46    1.22
  -2   5 -18    3.07    1.16
   2  -5  19    1.80    1.49
   2   5  19    0.81    1.14
   2   5  19    0.11    1.03
  -2  -5 -19    3.74    1.59
   2   5  20    3.04    1.28
   2   5  20    5.18    1.36
   2  -5  20    2.14    1.92
  -2  -5 -20    5.87    1.70
  -2   5 -20    5.37    1.67
   2   5  21   -0.17    1.00
   2  -5  21    1.33    1.45
  -2  -5 -21    0.57    1.67
  -2   5 -21    0.59    1.24
   2  -5  22    3.13    1.61
   2   5  22    2.64    1.34
  -2  -5 -22    3.39    1.84
  -2   5 -22    2.65    1.76
   2   5  23    2.12    1.36
   2  -5  23    0.04    1.96
  -2   5 -23    4.45    1.69
   2  -5  24    8.82    2.94
  -2  -5 -24   10.91    2.83
  -2   5 -24    6.21    2.55
   2   5  25    8.63    2.04
   2  -5  25   10.08    2.91
  -2  -5 -25    4.37    3.57
  -2   5 -25    4.16    2.55
   2  -6 -24   -3.58    2.19
  -2   6  24    0.01    1.77
  -2  -6  24    0.17    1.78
   2  -6 -23   -0.60    1.76
  -2  -6  23    1.66    1.61
  -2   6  23   -1.16    1.49
   2  -6 -22    0.85    1.86
   2   6 -22    0.20    1.08
  -2  -6  22    2.37    1.41
  -2   6  22   -0.27    1.27
   2   6 -21    4.89    1.63
   2  -6 -21    3.70    2.62
  -2   6  21   10.57    2.24
  -2  -6  21    4.41    2.27
   2   6 -20    0.94    1.23
   2  -6 -20    1.61    2.04
  -2  -6  20    1.22    1.74
  -2   6  20    3.34    1.60
   2  -6 -19   -1.39    1.61
   2   6 -19    0.49    1.08
  -2  -6  19    1.83    1.49
  -2   6  19    1.56    1.39
   2   6 -18    2.48    1.42
   2  -6 -18   -1.15    1.72
  -2  -6  18    2.21    1.59
  -2   6  18    3.43    1.53
   2  -6 -17   -1.50    1.37
   2   6 -17    0.09    0.99
   2   6 -17   -0.22    0.82
  -2  -6  17   -2.56    1.32
  -2   6  17    1.34    1.28
   2   6 -16   18.53    2.35
   2   6 -16   16.39    1.95
   2  -6 -16   17.12    2.82
  -2   6  16   23.92    2.71
  -2  -6  16   25.87    2.92
   2   6 -15    7.12    1.52
   2   6 -15    5.70    1.21
   2  -6 -15    7.26    1.85
  -2  -6  15    6.71    1.95
  -2   6  15    6.69    1.77
   2   6 -14    0.59    1.19
   2   6 -14    1.82    0.87
   2  -6 -14    1.42    1.27
  -2  -6  14    2.89    1.41
  -2   6  14    2.90    1.24
  -2   6  14    1.25    0.77
   2   6 -13    9.52    1.62
   2   6 -13    7.85    1.28
   2  -6 -13   10.89    1.93
  -2   6  13    8.59    1.18
  -2  -6  13   11.47    1.90
  -2   6  13   10.15    1.73
   2  -6 -12    6.49    1.61
   2   6 -12    8.61    1.68
   2   6 -12    9.19    1.27
   2  -6 -12    9.79    1.81
  -2  -6  12    8.48    1.89
  -2   6  12    8.06    1.24
   2  -6 -11    7.26    1.49
   2  -6 -11    8.79    1.63
   2   6 -11    6.21    1.07
   2   6 -11    6.08    1.54
  -2   6  11    6.86    1.12
  -2  -6  11    7.77    1.81
   2  -6 -10   41.82    3.34
   2   6 -10   42.54    3.17
   2  -6 -10   44.45    3.27
  -2   6  10   40.81    2.45
  -2  -6  10   44.49    3.07
   2  -6  -9   14.65    1.72
   2   6  -9    8.07    1.68
   2  -6  -9    7.95    1.53
  -2  -6   9    9.78    1.00
  -2  -6   9   12.72    1.46
  -2   6   9    9.99    1.27
   2   6  -8   21.74    2.07
   2  -6  -8   14.27    1.73
   2  -6  -8   20.49    1.78
  -2  -6   8   17.56    1.27
  -2  -6   8   19.49    2.10
  -2   6   8   16.04    1.48
   2   6  -7    8.72    1.72
   2  -6  -7   14.63    1.57
   2  -6  -7   11.02    1.28
  -2  -6   7    9.49    1.56
  -2  -6   7    8.72    0.99
  -2   6   7    8.92    1.25
   2   6  -6   13.39    1.76
   2  -6  -6   15.59    1.45
   2  -6  -6   14.46    1.66
  -2  -6   6   11.62    1.07
  -2  -6   6   14.59    1.59
  -2   6   6    9.22    1.35
   2   6  -5   25.82    2.66
   2  -6  -5   22.55    2.18
   2  -6  -5   22.72    1.76
  -2   6   5   26.34    2.06
  -2  -6   5   24.87    1.43
  -2  -6   5   27.63    2.09
   2   6  -4    1.31    0.80
   2  -6  -4    2.13    0.88
   2  -6  -4    0.72    0.53
  -2  -6   4    0.32    0.53
  -2  -6   4    0.79    0.76
  -2   6   4    0.32    0.77
   2   6  -3    2.81    1.27
   2  -6  -3    2.98    0.99
  -2  -6   3    1.72    0.69
  -2  -6   3    2.06    0.82
  -2   6   3    3.34    0.84
   2  -6  -2    8.86    1.36
   2   6  -2    9.40    1.42
   2  -6  -2    6.85    0.71
  -2  -6   2    8.46    1.11
  -2  -6   2    6.48    0.79
  -2   6   2    8.02    1.15
   2   6  -1    2.23    1.44
   2  -6  -1    5.27    1.04
   2  -6  -1    2.96    0.42
  -2  -6   1    3.88    0.88
  -2  -6   1    5.22    0.71
  -2   6   1    3.87    0.94
   2  -6   0    1.94    1.03
   2   6   0    1.98    1.22
  -2  -6   0    2.93    0.63
  -2  -6   0    1.87    0.77
  -2   6   0    1.74    0.98
   2  -6   1    2.37    0.75
   2   6   1    2.33    1.13
  -2   6  -1    0.71    0.77
  -2  -6  -1    1.54    0.69
  -2  -6  -1   -0.26    0.57
   2  -6   2    9.92    1.46
   2   6   2   12.15    1.56
  -2   6  -2    7.20    1.52
  -2  -6  -2   10.23    1.08
  -2  -6  -2    6.24    1.29
   2   6   3   24.25    2.17
   2  -6   3   22.78    2.20
  -2  -6  -3   22.42    1.78
  -2  -6  -3   23.70    1.85
  -2   6  -3   22.40    2.28
   2   6   4   17.53    1.87
   2  -6   4   22.25    1.98
  -2  -6  -4   16.59    1.45
  -2  -6  -4   20.65    1.68
  -2   6  -4   17.47    2.17
   2  -6   5    1.46    0.80
   2   6   5   -0.76    0.82
  -2  -6  -5   -0.26    0.81
  -2  -6  -5    0.75    0.58
  -2   6  -5   -0.52    0.82
   2   6   6    5.92    1.43
   2  -6   6    9.60    1.27
  -2  -6  -6    6.10    1.37
  -2  -6  -6    8.78    1.01
  -2   6  -6    9.81    1.54
   2   6   7    9.34    1.54
   2  -6   7   10.87    1.64
  -2  -6  -7    8.63    1.17
  -2  -6  -7   12.06    1.66
  -2   6  -7   14.95    1.85
   2   6   8   23.69    2.37
   2  -6   8   26.02    2.40
  -2   6  -8   25.18    2.27
  -2  -6  -8   27.37    2.48
  -2  -6  -8   26.65    1.78
   2   6   9   23.68    2.21
   2  -6   9   22.79    2.19
  -2  -6  -9   20.96    1.72
  -2  -6  -9   21.82    2.50
  -2   6  -9   23.74    2.51
   2   6  10   26.90    2.29
   2  -6  10   31.61    2.57
  -2  -6 -10   25.54    2.94
  -2  -6 -10   28.30    2.18
  -2   6 -10   35.44    3.04
   2   6  11   22.16    1.55
   2   6  11   22.16    2.04
   2  -6  11   21.43    2.75
  -2  -6 -11   24.61    2.75
  -2   6 -11   22.23    2.19
   2   6  12   24.10    2.23
   2  -6  12   22.43    2.96
  -2  -6 -12   32.77    3.14
  -2   6 -12   30.37    2.55
   2   6  13   28.84    2.00
   2   6  13   23.30    2.19
   2  -6  13   25.49    2.94
  -2  -6 -13   21.21    2.94
  -2   6 -13   16.29    2.27
   2   6  14   11.40    1.49
   2   6  14    6.77    1.44
   2  -6  14    9.96    2.16
  -2  -6 -14    5.69    1.81
  -2   6 -14    9.23    1.56
   2   6  15    9.79    1.42
   2   6  15    8.15    1.48
   2  -6  15   11.57    2.43
  -2   6 -15   12.43    2.13
  -2  -6 -15    9.85    2.32
   2   6  16   21.09    1.98
   2   6  16   18.13    2.19
   2  -6  16   23.72    3.23
  -2  -6 -16   18.48    3.08
  -2   6 -16   21.62    2.94
   2   6  17    2.47    1.08
   2  -6  17    2.13    1.72
  -2  -6 -17    1.22    1.86
  -2   6 -17    4.53    1.58
   2   6  18    1.84    1.43
   2   6  18    2.66    1.22
   2  -6  18    5.72    1.56
  -2  -6 -18    4.78    1.98
  -2   6 -18    5.59    1.84
   2   6  19    0.62    0.92
   2   6  19   -0.40    0.88
   2  -6  19   -0.78    1.43
  -2   6 -19   -1.00    1.32
  -2  -6 -19    0.47    1.40
   2  -6  20    5.16    2.27
   2   6  20    3.98    1.50
  -2   6 -20    8.46    2.13
  -2  -6 -20    3.65    2.33
   2  -6  21    8.71    2.61
  -2   6 -21    8.65    2.37
  -2  -6 -21    2.82    2.82
   2   6  22    4.19    1.66
   2  -6  22    1.45    2.33
  -2  -6 -22    5.47    2.30
  -2   6 -22    7.25    2.20
   2   6  23    2.29    1.64
   2  -6  23    7.50    2.47
  -2  -6 -23    1.82    2.85
  -2   6 -23    6.77    2.31
   2  -6  24    6.98    2.84
  -2  -6 -24    1.96    3.23
  -2   6 -24    8.72    2.68
  -2   7  23    3.58    2.37
  -2  -7  23    4.43    2.63
   2  -7 -22    2.05    2.27
   2   7 -22    0.71    1.50
  -2  -7  22    4.61    2.05
  -2   7  22   -0.18    1.88
   2  -7 -21    6.24    2.71
   2   7 -21    3.98    1.79
  -2  -7  21    3.26    2.45
  -2   7  21    3.26    2.15
   2  -7 -20   14.03    3.26
   2   7 -20    9.25    2.34
  -2   7  20    9.46    2.57
  -2  -7  20   18.50    3.22
   2  -7 -19    4.05    2.28
   2   7 -19   -1.55    2.01
  -2   7  19    4.17    1.93
  -2  -7  19    8.51    2.07
   2  -7 -18    4.19    2.37
   2   7 -18    4.01    1.84
  -2   7  18    6.80    2.16
  -2  -7  18   10.91    2.50
   2  -7 -17   18.99    3.51
   2   7 -17   18.65    2.87
  -2  -7  17   22.39    2.95
  -2   7  17   21.77    3.05
   2   7 -16   17.34    2.50
   2  -7 -16   15.75    3.05
  -2   7  16   21.16    2.80
  -2  -7  16   17.91    3.10
   2  -7 -15    3.75    1.70
   2   7 -15    3.58    1.43
  -2   7  15    1.71    1.49
  -2  -7  15    2.94    1.83
   2  -7 -14    6.76    2.14
   2   7 -14   10.40    2.04
  -2   7  14    8.89    1.48
  -2   7  14   11.94    2.07
  -2  -7  14   13.64    2.37
   2  -7 -13    5.82    1.70
   2   7 -13    9.14    1.75
  -2   7  13    4.85    1.14
  -2  -7  13    5.61    1.62
   2  -7 -12    6.57    1.64
   2  -7 -12    0.67    1.63
   2   7 -12    4.38    1.60
  -2  -7  12    6.80    1.83
   2  -7 -11   27.47    3.09
   2  -7 -11   31.61    3.07
   2   7 -11   25.24    3.21
  -2  -7  11   30.29    3.35
  -2   7  11   25.51    2.31
   2  -7 -10    6.57    1.85
   2  -7 -10    6.82    1.71
   2   7 -10    7.09    1.84
  -2   7  10    9.02    1.37
  -2  -7  10   10.31    1.91
   2  -7  -9    9.85    2.08
   2   7  -9   13.67    1.65
   2  -7  -9   10.67    1.68
  -2  -7   9   10.81    2.13
   2   7  -8   20.06    2.47
   2  -7  -8   18.19    2.38
   2  -7  -8   18.38    1.87
  -2   7   8   14.55    1.87
  -2  -7   8   16.28    2.27
   2   7  -7    8.27    1.79
   2  -7  -7    5.87    1.15
   2  -7  -7    7.50    1.57
  -2  -7   7    9.71    1.60
  -2   7   7    5.52    1.32
   2  -7  -6   36.88    2.62
   2   7  -6   35.60    3.35
   2  -7  -6   38.22    3.14
  -2  -7   6   33.57    1.92
  -2  -7   6   45.49    3.24
  -2   7   6   39.95    2.96
   2  -7  -5  139.71    7.15
   2   7  -5  128.71    7.49
   2  -7  -5  118.31    5.57
  -2  -7   5  110.01    4.52
  -2  -7   5  134.59    6.79
  -2   7   5  120.88    6.18
   2   7  -4   64.67    4.84
   2  -7  -4   56.24    2.94
   2  -7  -4   60.87    4.34
  -2   7   4   62.14    3.88
  -2  -7   4   62.32    3.77
  -2  -7   4   59.70    2.67
   2   7  -3   16.82    2.06
   2  -7  -3   13.93    1.17
   2  -7  -3   21.80    1.82
  -2  -7   3   17.89    1.35
  -2  -7   3   15.82    1.86
  -2   7   3   18.15    1.66
   2   7  -2   25.16    2.93
   2  -7  -2   25.09    2.20
  -2  -7   2   23.14    1.51
  -2  -7   2   30.32    2.30
  -2   7   2   24.01    1.97
   2   7  -1    5.10    1.32
   2  -7  -1    4.05    1.30
  -2  -7   1    3.76    0.89
  -2  -7   1    3.56    1.12
  -2   7   1    4.55    1.27
   2  -7   0   86.30    5.15
   2   7   0   80.22    5.55
  -2  -7   0   71.19    3.74
  -2  -7   0   84.94    4.75
  -2   7   0   75.52    4.80
   2   7   1   90.19    5.89
   2  -7   1   84.40    4.88
  -2  -7  -1   81.62    4.15
  -2  -7  -1   81.90    4.55
  -2   7  -1   92.87    4.97
   2   7   2   90.85    5.31
   2  -7   2   85.26    4.90
  -2   7  -2  110.02    5.93
  -2  -7  -2   89.56    4.82
  -2  -7  -2   89.64    4.42
   2  -7   3   17.91    2.25
   2   7   3   17.44    1.88
  -2   7  -3   16.26    2.26
  -2  -7  -3   15.15    1.93
  -2  -7  -3   14.50    1.70
   2   7   4   38.11    2.91
   2  -7   4   46.36    3.49
  -2  -7  -4   40.68    2.87
  -2  -7  -4   43.37    2.66
  -2   7  -4   37.40    3.53
   2   7   5   16.34    1.72
   2  -7   5   15.33    1.78
  -2  -7  -5   10.58    1.52
  -2  -7  -5   12.76    1.75
  -2   7  -5   12.81    2.08
   2   7   6   21.72    2.21
   2  -7   6   20.04    2.45
  -2  -7  -6   20.04    2.11
  -2  -7  -6   18.25    1.68
  -2   7  -6   15.29    2.55
   2   7   7   41.88    3.28
   2  -7   7   42.14    3.49
  -2  -7  -7   38.21    3.27
  -2  -7  -7   37.27    2.94
  -2   7  -7   44.23    3.30
   2  -7   8   29.31    3.00
   2   7   8   27.72    2.74
  -2  -7  -8   28.58    2.49
  -2  -7  -8   27.80    2.79
  -2   7  -8   33.63    3.35
   2   7   9    8.57    1.80
   2  -7   9    6.21    1.83
  -2  -7  -9    5.94    1.71
  -2   7  -9    9.77    1.68
   2   7  10    8.25    1.68
   2  -7  10    8.34    1.73
  -2  -7 -10    5.13    1.42
  -2  -7 -10    4.54    1.68
  -2   7 -10    6.26    1.82
   2   7  11    1.14    0.85
   2  -7  11   -0.57    0.92
  -2  -7 -11    1.00    0.82
  -2  -7 -11   -2.62    1.11
  -2   7 -11   -1.67    1.18
   2  -7  12   11.37    2.06
   2   7  12    7.34    1.36
   2   7  12    8.11    1.56
  -2   7 -12    7.40    1.88
   2   7  13   -0.17    1.05
   2  -7  13    6.16    1.41
  -2   7 -13    1.67    1.31
  -2  -7 -13    3.37    1.55
   2   7  14    4.69    1.26
   2   7  14    4.08    1.35
   2  -7  14    4.87    2.02
  -2  -7 -14    6.22    1.89
  -2   7 -14    4.26    1.62
   2   7  15   -0.04    1.00
   2   7  15   -0.01    1.05
   2  -7  15    2.26    1.53
  -2  -7 -15    1.67    1.56
  -2   7 -15    3.62    1.54
   2   7  16    5.45    1.53
   2   7  16    6.68    1.50
   2  -7  16    5.47    2.25
  -2  -7 -16    3.76    1.80
  -2   7 -16    8.30    2.18
   2   7  17   23.81    2.39
   2   7  17   20.10    2.73
   2  -7  17   28.90    3.90
  -2  -7 -17   22.04    3.59
  -2   7 -17   22.81    3.77
   2   7  18    8.19    1.58
   2  -7  18    8.59    2.63
  -2  -7 -18    1.54    2.43
  -2   7 -18    7.56    2.04
   2   7  19    3.10    1.45
   2  -7  19    3.74    1.92
  -2  -7 -19    3.70    2.30
  -2   7 -19    6.75    2.17
   2  -7  20   12.52    3.42
  -2  -7 -20   11.26    3.11
  -2   7 -20   11.90    2.94
   2   7  21    7.17    2.04
   2  -7  21   10.57    2.56
  -2  -7 -21    5.87    3.27
  -2   7 -21   11.61    2.85
   2  -7  22    4.96    2.57
  -2  -7 -22    4.60    2.77
  -2   7 -22    2.83    2.26
   2  -8 -20   11.81    3.85
   2   8 -20    4.18    2.95
  -2   8  20   17.97    3.11
  -2  -8  20   18.45    3.55
   2   8 -19   10.04    2.58
   2  -8 -19   14.30    3.26
  -2   8  19    7.49    2.81
  -2  -8  19   13.00    3.33
   2  -8 -18    3.99    2.75
   2   8 -18    8.07    2.26
  -2   8  18    8.58    2.27
  -2  -8  18    8.58    2.90
   2  -8 -17    7.04    2.36
   2   8 -17    3.70    1.96
  -2   8  17    4.30    2.14
  -2  -8  17    8.08    2.53
   2  -8 -16    2.57    1.92
   2   8 -16   -0.12    1.67
  -2   8  16    2.50    1.73
  -2  -8  16    5.07    2.07
   2  -8 -15   15.57    3.05
   2   8 -15   13.35    2.86
  -2   8  15   18.58    3.00
  -2  -8  15   21.64    3.52
   2  -8 -14   40.61    5.08
   2   8 -14   47.59    4.79
  -2   8  14   43.35    3.85
  -2  -8  14   52.58    5.74
   2  -8 -13   53.02    4.80
   2   8 -13   39.02    3.98
   2  -8 -13   47.29    4.84
  -2   8  13   37.84    3.26
  -2  -8  13   57.20    5.51
   2  -8 -12  124.52    8.58
   2   8 -12  110.66    8.46
   2  -8 -12  126.05    8.18
  -2  -8  12  137.42    9.63
  -2   8  12  111.09    7.20
   2  -8 -11   40.73    3.90
   2   8 -11   30.41    4.01
   2  -8 -11   32.47    3.58
   2  -8 -10   25.83    3.50
   2  -8 -10   37.49    3.56
   2   8 -10   28.40    3.68
  -2   8  10   29.62    2.91
  -2  -8  10   35.37    3.96
   2  -8  -9   51.49    4.15
   2   8  -9   61.39    5.20
   2  -8  -9   61.58    5.01
  -2   8   9   49.13    3.93
  -2  -8   9   64.41    5.35
   2  -8  -8   27.96    2.53
   2  -8  -8   17.10    2.30
   2   8  -8   23.15    3.20
  -2   8   8   21.03    2.74
  -2  -8   8   29.76    3.14
   2  -8  -7   43.83    3.75
   2  -8  -7   32.53    3.18
   2   8  -7   37.08    3.89
  -2   8   7   39.26    3.27
  -2  -8   7   40.85    3.67
   2  -8  -6   71.49    4.94
   2  -8  -6   57.11    3.87
   2   8  -6   63.73    4.69
  -2   8   6   62.86    4.27
  -2  -8   6   71.18    4.73
   2  -8  -5   27.10    2.87
   2   8  -5   25.56    2.64
  -2   8   5   21.35    2.44
  -2  -8   5   24.30    2.77
   2  -8  -4   17.77    2.58
   2   8  -4   21.39    2.43
  -2  -8   4   21.59    2.48
  -2   8   4   19.72    2.29
   2  -8  -3   12.11    2.00
   2   8  -3    8.03    2.12
  -2  -8   3    9.23    1.76
  -2   8   3    9.73    1.77
   2  -8  -2    5.27    1.35
   2   8  -2    4.69    1.96
  -2   8   2    6.47    1.53
  -2  -8   2    5.05    1.44
   2  -8  -1   21.04    2.34
   2   8  -1   16.03    2.66
  -2   8   1   14.99    2.28
  -2  -8   1   16.47    2.13
  -2  -8   1   16.00    1.68
   2   8   0   53.57    4.55
   2  -8   0   47.22    4.03
  -2  -8   0   45.64    2.81
  -2  -8   0   52.18    3.67
  -2   8   0   43.63    3.74
   2  -8   1   15.47    1.95
   2   8   1   13.20    2.61
  -2  -8  -1   15.57    1.88
  -2  -8  -1   13.40    1.56
  -2   8  -1   13.22    2.24
   2   8   2    4.26    1.78
   2  -8   2    6.91    1.75
  -2   8  -2    4.36    1.70
  -2  -8  -2    4.91    1.11
  -2  -8  -2    6.27    1.31
   2  -8   3   17.33    2.12
   2   8   3   13.43    1.96
  -2   8  -3   17.67    2.01
  -2  -8  -3   16.80    2.04
   2  -8   4   -0.61    1.24
   2   8   4    1.72    1.11
  -2   8  -4    0.29    0.97
  -2  -8  -4   -0.19    0.88
  -2  -8  -4    1.16    0.88
   2  -8   5   10.87    2.08
   2   8   5    8.27    1.90
  -2   8  -5    9.49    1.63
  -2  -8  -5    7.00    1.47
  -2  -8  -5    7.34    1.59
   2  -8   6   67.85    5.52
   2   8   6   77.72    5.27
  -2  -8  -6   66.85    4.31
  -2  -8  -6   65.97    4.61
  -2   8  -6   65.16    5.55
   2  -8   7    4.30    2.08
   2   8   7    8.14    1.74
  -2   8  -7    2.94    2.07
  -2  -8  -7    7.76    1.38
  -2  -8  -7    9.05    1.63
   2  -8   8    0.99    1.40
   2   8   8    1.56    1.18
  -2   8  -8    0.08    1.11
  -2  -8  -8    1.31    0.91
  -2  -8  -8   -0.19    1.17
   2   8   9   15.97    2.42
   2  -8   9   18.15    2.66
  -2   8  -9   13.61    2.52
  -2  -8  -9   10.47    1.87
  -2  -8  -9   10.16    2.23
   2  -8  10   16.49    2.90
   2   8  10   17.35    2.71
  -2   8 -10   20.24    2.83
  -2  -8 -10   16.20    2.06
  -2  -8 -10   14.38    2.61
   2  -8  11    2.54    1.89
   2   8  11    5.33    1.68
  -2   8 -11    3.79    1.57
  -2  -8 -11    5.44    1.34
  -2  -8 -11    0.97    1.79
   2  -8  12   16.90    3.17
   2   8  12   15.84    2.36
  -2   8 -12   17.21    3.03
  -2  -8 -12   19.16    2.70
   2  -8  13   11.53    2.69
   2   8  13   10.12    1.73
   2   8  13    9.10    2.02
  -2   8 -13   13.66    2.52
  -2  -8 -13    8.86    2.34
   2   8  14   11.58    2.14
   2   8  14   10.61    1.96
   2  -8  14   16.47    3.09
  -2   8 -14   15.32    2.70
  -2  -8 -14    9.99    2.76
   2   8  15    4.48    1.64
   2  -8  15    6.74    1.91
  -2   8 -15    1.64    2.11
  -2  -8 -15    4.78    2.15
   2  -8  16    8.37    1.99
   2   8  16    2.98    1.98
   2   8  16    4.07    1.85
  -2   8 -16    5.87    2.23
  -2  -8 -16    4.76    2.23
   2   8  17    5.00    1.75
   2  -8  17    5.49    2.82
  -2   8 -17    6.86    1.88
  -2  -8 -17    5.93    2.39
   2  -8  18   19.34    3.98
   2   8  18   12.97    2.40
  -2   8 -18   17.42    3.32
  -2  -8 -18   14.13    3.44
   2  -8  19    0.81    1.84
  -2   8 -19    1.12    1.80
  -2  -8 -19   -0.33    1.96
   2  -8  20   10.60    2.76
  -2   8 -20   12.61    3.08
  -2  -8 -20    4.60    3.39
   2   9 -18    2.58    2.19
  -2  -9  18    2.91    2.45
  -2   9  18    3.28    2.15
   2   9 -17   -0.08    1.68
   2  -9 -17    1.73    1.93
  -2   9  17    1.39    1.78
  -2  -9  17    1.44    1.63
   2   9 -16    1.33    1.93
  -2   9  16    2.01    1.87
  -2  -9  16    3.80    2.26
   2  -9 -15    0.96    1.68
   2   9 -15   -0.03    1.52
  -2  -9  15    2.51    1.81
  -2   9  15   -0.67    1.47
   2  -9 -14    2.60    1.83
   2   9 -14    2.66    1.83
  -2  -9  14    2.07    1.78
   2  -9 -13    2.15    1.65
   2  -9 -13    3.24    1.57
   2   9 -13    0.07    1.36
  -2  -9  13   -1.42    1.88
   2  -9 -12    2.69    1.66
   2   9 -12    2.76    1.75
  -2   9  12    0.94    1.42
  -2  -9  12    1.39    2.00
   2  -9 -11    2.34    1.53
   2   9 -11   -0.48    1.94
   2  -9 -11    5.07    1.64
  -2   9  11    2.48    1.44
  -2  -9  11    1.40    1.89
   2  -9 -10   11.43    2.46
   2   9 -10    9.47    2.59
  -2   9  10    9.83    2.18
  -2  -9  10   10.00    2.59
   2   9  -9    9.19    2.68
   2  -9  -9   10.87    2.66
  -2   9   9   10.86    2.16
  -2  -9   9   18.35    2.63
   2   9  -8   41.15    4.82
   2  -9  -8   49.68    3.97
  -2   9   8   33.79    3.73
  -2  -9   8   48.85    4.65
   2  -9  -7    8.51    2.40
   2   9  -7    7.60    2.19
  -2   9   7    9.93    2.03
  -2  -9   7   13.81    2.40
   2  -9  -6   35.51    3.71
   2   9  -6   35.79    3.98
  -2   9   6   28.62    3.40
  -2  -9   6   34.82    3.77
   2  -9  -5   22.25    2.87
   2   9  -5   20.53    3.23
  -2   9   5   14.65    2.46
  -2  -9   5   19.96    2.98
   2  -9  -4   26.56    3.03
   2   9  -4   14.24    3.44
  -2   9   4   19.16    2.36
  -2  -9   4   24.12    2.85
   2  -9  -3   10.74    1.58
   2   9  -3    1.97    2.10
  -2   9   3    4.82    1.70
  -2  -9   3    1.17    1.66
   2  -9  -2    2.24    1.78
   2   9  -2    2.40    2.14
  -2   9   2    6.87    1.74
  -2  -9   2    6.56    1.62
   2  -9  -1   10.87    1.65
   2   9  -1    7.76    1.90
  -2   9   1    6.77    1.65
  -2  -9   1    6.52    1.94
   2  -9   0    6.14    2.11
   2   9   0    9.17    2.35
  -2   9   0    7.78    2.02
  -2  -9   0    9.30    1.77
   2  -9   1    2.17    1.51
   2   9   1    2.41    1.66
  -2  -9  -1    3.10    1.23
  -2   9  -1   -0.71    1.52
   2  -9   2    6.38    1.46
   2   9   2    7.21    1.54
  -2   9  -2    1.40    1.83
  -2  -9  -2    3.01    1.51
   2  -9   3    7.33    2.27
   2   9   3    2.78    2.15
  -2   9  -3   11.09    2.21
  -2  -9  -3   10.30    1.73
   2  -9   4    3.66    1.81
   2   9   4    2.40    1.70
  -2   9  -4    5.70    1.75
  -2  -9  -4    6.16    1.46
  -2  -9  -4    1.69    1.41
   2  -9   5   -2.36    1.53
   2   9   5    1.97    1.19
  -2   9  -5    1.38    1.51
  -2  -9  -5    1.51    1.07
  -2  -9  -5    1.19    1.04
   2  -9   6    0.95    1.50
   2   9   6    2.64    1.42
  -2   9  -6   -1.09    1.57
  -2  -9  -6    0.24    1.20
  -2  -9  -6    2.94    1.15
   2  -9   7    3.68    1.98
   2   9   7    7.25    1.81
  -2   9  -7    2.98    1.60
  -2  -9  -7    1.77    1.76
  -2  -9  -7    5.71    1.46
   2  -9   8    1.83    1.35
   2   9   8    2.30    1.39
  -2   9  -8    1.95    1.54
  -2  -9  -8    0.26    1.36
  -2  -9  -8    1.10    1.45
   2  -9   9    3.87    2.13
   2   9   9    2.16    1.72
  -2   9  -9    2.80    1.67
  -2  -9  -9    6.80    1.64
  -2  -9  -9    5.60    1.50
   2  -9  10    2.44    1.75
   2   9  10    4.12    1.73
  -2   9 -10    0.87    1.80
  -2  -9 -10    2.31    1.24
  -2  -9 -10    0.70    1.54
   2  -9  11   -1.70    1.77
   2   9  11    3.95    1.56
  -2   9 -11   -1.46    1.62
  -2  -9 -11    2.31    1.21
  -2  -9 -11    0.73    1.72
   2   9  12    0.06    1.21
   2  -9  12    1.40    1.35
  -2   9 -12   -0.25    1.26
  -2  -9 -12   -1.58    1.37
  -2  -9 -12   -1.23    1.13
   2  -9  13    0.16    1.64
   2   9  13   -0.04    1.15
   2   9  13    1.72    1.22
  -2   9 -13    0.55    1.66
  -2  -9 -13   -0.19    1.44
   2  -9  14    3.74    2.92
   2   9  14    6.16    1.79
   2   9  14    9.38    2.05
  -2   9 -14    3.64    2.53
  -2  -9 -14    9.46    2.40
   2  -9  15   10.13    3.03
   2   9  15    6.93    2.13
   2   9  15    8.92    2.20
  -2   9 -15   13.10    3.00
  -2  -9 -15    7.14    2.61
   2  -9  16    0.64    1.88
   2   9  16    0.04    1.33
   2   9  16    0.80    1.46
  -2   9 -16    1.65    1.88
  -2  -9 -16    2.13    1.66
   2  -9  17    4.92    2.56
  -2  -9 -17    1.58    2.42
  -2   9 -17    3.97    2.37
   2 -10 -14    4.73    2.53
   2  10 -14    5.19    2.10
  -2 -10  14    4.55    2.78
   2  10 -13   -0.15    2.00
   2 -10 -13   -2.02    1.96
  -2 -10  13   -2.62    2.08
   2 -10 -12   -0.91    1.43
   2  10 -12    0.45    1.52
  -2 -10  12    1.12    1.60
   2  10 -11    9.41    3.02
   2 -10 -11   11.93    2.81
  -2 -10  11   10.82    3.09
   2 -10 -10    8.07    2.42
   2  10 -10    6.44    2.63
  -2  10  10    7.64    2.12
  -2 -10  10   10.24    2.77
   2 -10  -9   -0.51    1.38
   2  10  -9    1.45    1.56
  -2  10   9   -0.20    1.21
  -2 -10   9   -0.17    1.45
   2 -10  -8    6.88    2.09
   2  10  -8    3.95    2.35
  -2  10   8    4.98    1.86
  -2 -10   8    2.41    2.32
   2 -10  -7   10.80    2.31
   2  10  -7    9.45    2.45
  -2  10   7    9.97    2.35
  -2 -10   7   15.21    2.88
   2 -10  -6    0.32    1.47
   2  10  -6    0.16    1.84
  -2  10   6    1.52    1.33
  -2 -10   6    0.99    1.62
   2 -10  -5   27.43    3.69
   2  10  -5   22.07    4.34
  -2  10   5   23.93    3.35
  -2 -10   5   29.17    3.72
   2  10  -4   19.59    3.54
   2 -10  -4   17.10    2.70
  -2  10   4   19.14    2.98
  -2 -10   4   18.67    3.08
   2 -10  -3    5.19    2.20
   2  10  -3    5.31    2.44
  -2  10   3    3.18    1.94
  -2 -10   3    9.39    2.01
   2 -10  -2   13.93    3.23
   2  10  -2   14.92    3.49
  -2  10   2   15.84    2.87
  -2 -10   2   24.13    2.96
   2 -10  -1   29.41    3.59
   2  10  -1   31.85    4.50
  -2 -10   1   31.90    3.69
  -2  10   1   27.27    3.77
   2  10   0   13.54    3.30
   2 -10   0   16.37    3.19
  -2 -10   0   15.41    2.57
  -2  10   0   18.64    3.03
   2 -10   1    2.56    1.75
   2  10   1    1.67    1.91
  -2  10  -1    4.02    1.79
  -2 -10  -1    2.55    1.88
   2 -10   2    1.56    1.66
   2  10   2    3.26    1.63
  -2  10  -2    0.52    1.39
  -2 -10  -2    0.94    1.40
   2  10   3    7.55    2.23
   2 -10   3    7.57    2.36
  -2  10  -3    4.53    1.91
  -2 -10  -3    9.53    1.87
   2  10   4    6.01    1.95
   2 -10   4    4.71    2.17
  -2 -10  -4    5.13    1.58
  -2  10  -4    1.03    2.09
   2 -10   5    3.48    1.91
   2  10   5    2.54    1.84
  -2  10  -5    2.38    1.99
  -2 -10  -5    2.43    1.44
   2  10   6   -1.50    1.66
   2 -10   6   -2.69    1.42
  -2  10  -6    0.02    1.83
  -2 -10  -6   -1.35    1.37
   2  10   7    0.84    1.79
   2 -10   7    8.80    2.06
  -2  10  -7   -0.08    1.58
  -2 -10  -7    1.75    1.48
   2 -10   8   12.00    2.79
   2  10   8    2.06    2.24
  -2 -10  -8    7.76    1.93
  -2  10  -8   10.09    2.67
   2 -10   9    9.01    2.45
   2  10   9    5.04    2.42
  -2  10  -9   10.36    2.30
  -2 -10  -9    9.44    2.10
   2  10  10    3.66    2.02
   2 -10  10    4.73    2.35
  -2  10 -10    0.94    2.16
  -2 -10 -10    1.76    1.46
   2 -10  11    6.89    2.71
   2  10  11    1.60    2.37
  -2  10 -11    6.12    2.51
  -2 -10 -11    5.65    1.78
   2 -10  12   13.43    2.83
  -2 -10 -12   10.26    2.45
  -2  10 -12   10.01    2.64
   2 -10  13    1.21    2.15
   2  10  13    2.07    1.27
   2  10  13    1.50    1.66
  -2  10 -13    1.54    1.77
   2  11  -8    3.81    2.39
   2 -11  -8    1.49    2.03
  -2  11   8    2.61    1.78
  -2 -11   8    0.26    2.13
   2 -11  -7   13.61    3.12
   2  11  -7   11.28    2.85
  -2  11   7    9.86    2.93
  -2 -11   7   16.71    3.36
   2 -11  -6    4.43    2.09
   2  11  -6    5.19    2.61
  -2  11   6    4.35    2.02
  -2 -11   6   -0.36    2.29
   2 -11  -5    2.06    1.88
   2  11  -5    3.06    2.31
  -2  11   5    1.25    1.67
  -2 -11   5    2.18    1.97
   2 -11  -4    0.66    1.69
   2  11  -4    2.52    1.91
  -2  11   4   -1.80    1.66
  -2 -11   4    1.77    1.61
   2 -11  -3    3.75    1.86
   2  11  -3    1.39    2.04
  -2  11   3   -0.75    1.86
  -2 -11   3    1.32    1.79
   2 -11  -2    3.31    2.31
   2  11  -2    8.24    1.95
  -2 -11   2    3.92    2.12
  -2  11   2    0.43    2.22
   2 -11  -1   28.99    4.18
   2  11  -1   20.16    3.47
  -2  11   1   24.67    4.09
  -2 -11   1   26.65    3.47
   2 -11   0   11.21    2.63
   2  11   0    3.53    2.56
  -2  11   0    0.63    2.38
  -2 -11   0    6.31    2.15
   2  11   1    1.51    1.79
   2 -11   1   -1.69    1.94
  -2  11  -1    1.01    1.85
  -2 -11  -1    2.32    1.60
   2 -11   2   11.31    2.92
   2  11   2    8.50    2.76
  -2  11  -2   12.19    3.01
  -2 -11  -2    7.74    2.40
   2 -11   3   -1.10    1.90
   2  11   3    1.82    1.49
  -2  11  -3    1.03    1.93
  -2 -11  -3    2.35    1.53
   2 -11   4   -0.29    1.81
   2  11   4    0.70    1.65
  -2  11  -4    0.33    1.42
  -2 -11  -4   -1.85    1.33
   2 -11   5    8.37    3.08
   2  11   5    5.10    2.59
  -2  11  -5    9.29    2.71
  -2 -11  -5    7.74    2.20
   2 -11   6    3.75    2.34
   2  11   6    4.01    2.06
  -2  11  -6    2.07    2.19
  -2 -11  -6    0.95    1.72
   2  11   7    1.47    1.57
   2 -11   7    4.40    2.19
  -2  11  -7    4.70    2.18
  -2 -11  -7   -1.68    1.53
   3   0 -28   28.79    5.54
  -3   0  28   33.41    5.16
   3   0 -27   -1.27    2.04
  -3   0  27   -0.17    1.46
   3   0 -26   38.09    5.91
  -3   0  26   38.49    5.25
   3   0 -25   -2.45    1.60
  -3   0  25    0.86    1.70
   3   0 -24   16.32    3.38
  -3   0  24   14.83    3.00
   3   0 -23    0.25    1.52
  -3   0  23    0.64    1.39
   3   0 -22   23.18    3.69
  -3   0  22   24.19    2.78
   3   0 -21   -1.12    1.19
  -3   0  21   -0.28    1.28
   3   0 -20    8.28    1.96
  -3   0  20    9.45    1.86
   3   0 -19   -0.50    1.15
  -3   0  19   -1.96    1.32
   3   0 -18  345.59   18.30
  -3   0  18  325.23   15.87
   3   0 -17   -1.73    1.15
  -3   0  17    0.32    0.97
   3   0 -16   76.96    5.14
  -3   0  16   73.88    4.30
   3   0 -15    0.08    0.89
  -3   0  15    0.43    0.60
   3   0 -14   11.45    1.39
  -3   0  14   10.06    1.36
   3   0 -13    0.50    0.68
  -3   0  13    0.01    0.65
   3   0 -12   13.85    1.36
  -3   0  12   14.12    1.16
   3   0 -11    0.09    0.13
   3   0 -11    1.31    0.68
  -3   0  11    0.11    0.55
   3   0 -10   19.04    1.52
  -3   0  10   19.53    1.39
   3   0  -9    0.18    0.18
   3   0  -9    1.77    0.58
  -3   0   9    0.98    0.41
   3   0  -8    1.82    0.56
   3   0  -8    1.92    0.26
  -3   0   8    1.66    0.58
   3   0  -7    1.66    0.55
  -3   0   7    1.58    0.50
   3   0  -6  136.53    3.10
   3   0  -6  130.25    4.75
  -3   0   6  133.90    3.92
   3   0  -5    0.32    0.40
   3   0  -5    0.14    0.30
  -3   0   5    0.58    0.32
   3   0  -4   10.18    0.72
   3   0  -4   11.44    0.62
  -3   0   4    9.33    0.60
   3   0  -3    0.48    0.31
   3   0  -3   -0.33    0.27
  -3   0   3    0.03    0.21
   3   0  -2   99.23    3.21
   3   0  -2  105.23    2.78
  -3   0   2   87.13    2.16
   3   0  -1    0.44    0.39
   3   0  -1   -0.06    0.32
  -3   0   1    0.03    0.20
   3   0   0    4.56    0.48
   3   0   0    4.35    0.46
   3   0   1    0.80    0.38
   3   0   1   -0.16    0.15
  -3   0  -1    0.31    0.30
   3   0   2  191.04    5.48
  -3   0  -2  182.78    5.57
   3   0   3    0.40    0.36
   3   0   3    0.25    0.16
  -3   0  -3    0.05    0.43
   3   0   4   95.27    1.87
   3   0   4   97.40    3.49
  -3   0  -4  101.03    3.45
   3   0   5   -0.50    0.54
  -3   0  -5    2.07    0.44
   3   0   6   14.24    0.59
   3   0   6   16.29    1.23
  -3   0  -6   15.05    1.16
   3   0   7   -0.13    0.22
   3   0   7   -0.50    0.42
  -3   0  -7    0.53    0.53
   3   0   8   18.40    0.86
   3   0   8   16.15    1.35
  -3   0  -8   16.04    1.37
   3   0   9    0.54    0.36
   3   0   9    1.15    0.60
  -3   0  -9    0.69    0.68
   3   0  10   92.51    3.08
   3   0  10   90.99    3.81
  -3   0 -10   90.66    4.45
   3   0  11    0.40    0.43
   3   0  11   -1.06    0.60
  -3   0 -11   -0.77    0.74
   3   0  12   70.99    2.80
   3   0  12   72.30    3.59
  -3   0 -12   75.32    4.31
   3   0  13    0.94    0.53
   3   0  13   -0.34    0.70
  -3   0 -13    0.48    0.88
   3   0  14   67.58    3.66
   3   0  14   69.16    3.09
  -3   0 -14   63.76    4.02
   3   0  15   -0.83    0.87
   3   0  15    0.71    0.60
  -3   0 -15   -0.13    0.86
   3   0  16   55.38    3.56
  -3   0 -16   55.26    3.99
   3   0  17   -0.21    0.80
   3   0  17    1.61    0.92
  -3   0 -17    2.00    1.21
   3   0  18   30.94    2.65
   3   0  18   30.68    2.56
  -3   0 -18   25.41    3.28
   3   0  19    1.11    0.88
   3   0  19    0.66    0.93
  -3   0 -19   -0.30    1.19
   3   0  20    6.71    1.63
   3   0  20    9.51    1.45
  -3   0 -20    5.90    2.04
   3   0  21   -0.57    1.02
   3   0  21   -0.16    0.96
  -3   0 -21   -0.64    1.25
   3   0  22   21.82    2.66
   3   0  22   20.04    2.46
  -3   0 -22   18.98    3.25
   3   0  23   -0.55    1.30
  -3   0 -23   -0.30    1.52
   3   0  24   17.17    2.43
   3   0  24   14.77    2.41
  -3   0 -24   12.06    3.26
   3   0  25    2.13    1.51
  -3   0 -25    1.49    2.02
   3   0  26   15.21    2.53
  -3   0 -26    9.74    3.45
   3   0  27   -0.54    1.65
  -3   0 -27    2.67    2.05
   3   1 -28    1.32    2.29
   3  -1 -28    4.45    2.93
  -3  -1  28    3.40    2.56
  -3   1  28   10.19    2.64
   3  -1 -27    6.53    2.67
   3   1 -27    3.48    2.45
  -3  -1  27    2.66    2.13
  -3   1  27    1.75    2.28
   3  -1 -26    0.95    2.21
   3   1 -26    2.29    1.87
  -3  -1  26    0.81    1.84
  -3   1  26    1.62    1.95
   3   1 -25   11.53    2.85
   3  -1 -25    3.92    3.15
  -3   1  25    9.66    2.46
  -3  -1  25    8.59    2.62
   3   1 -24    4.21    2.30
   3  -1 -24    4.41    2.66
  -3  -1  24    7.81    2.29
  -3   1  24    7.09    1.89
   3   1 -23    1.94    1.91
   3  -1 -23    3.69    1.68
  -3   1  23    2.15    1.76
  -3  -1  23    1.86    1.38
   3   1 -22    8.24    2.31
   3  -1 -22    9.31    2.50
  -3  -1  22    6.26    1.68
  -3   1  22    7.31    2.04
   3   1 -21    3.85    2.08
   3  -1 -21    2.93    2.39
  -3  -1  21   12.01    1.68
  -3   1  21    6.61    1.80
   3   1 -20   13.49    2.67
   3  -1 -20   13.93    2.88
  -3  -1  20   18.84    2.16
  -3   1  20   17.88    2.30
   3   1 -19    8.33    2.15
   3  -1 -19   11.45    2.39
  -3   1  19    9.02    1.95
  -3  -1  19    8.76    1.79
   3   1 -18   86.50    6.25
   3  -1 -18   77.56    6.71
  -3  -1  18   88.21    5.67
  -3   1  18   88.91    5.41
   3  -1 -17   21.56    2.89
   3   1 -17   22.23    2.51
  -3  -1  17   22.54    2.50
  -3   1  17   25.19    2.31
   3   1 -16   19.30    2.34
   3  -1 -16   19.34    2.54
  -3  -1  16   19.15    2.16
  -3   1  16   21.76    2.18
   3  -1 -15    9.98    1.49
   3   1 -15   10.33    1.62
  -3  -1  15    8.93    1.48
  -3   1  15    9.62    1.28
   3  -1 -14    2.92    1.08
   3   1 -14    1.98    0.34
   3   1 -14    4.45    0.94
  -3   1  14    3.20    0.87
  -3  -1  14    3.17    0.79
   3   1 -13   20.73    2.00
   3  -1 -13   29.73    2.38
  -3  -1  13   25.57    1.69
  -3   1  13   23.79    1.85
   3   1 -12    1.72    0.66
   3   1 -12    1.18    0.30
   3  -1 -12    0.93    0.91
  -3  -1  12    1.42    0.76
  -3   1  12    2.26    0.76
   3   1 -11    0.29    0.29
   3   1 -11    0.38    0.66
   3  -1 -11   -0.15    0.72
  -3   1  11    0.56    0.46
  -3  -1  11    0.36    0.62
   3   1 -10    4.03    0.85
   3  -1 -10    3.00    0.89
  -3  -1  10    3.35    0.78
  -3   1  10    3.39    0.73
   3   1  -9  101.83    2.82
   3   1  -9  102.55    4.54
   3  -1  -9  110.04    4.78
  -3  -1   9  105.45    3.90
  -3   1   9  103.10    3.77
   3   1  -8   65.92    1.85
   3  -1  -8   73.17    2.96
   3   1  -8   72.56    3.13
  -3  -1   8   70.41    2.63
  -3   1   8   73.73    2.77
   3   1  -7  170.35    4.13
   3  -1  -7  170.11    6.08
   3   1  -7  174.82    6.33
  -3  -1   7  163.34    5.05
  -3   1   7  172.81    5.62
   3   1  -6   22.98    1.36
   3  -1  -6   22.15    1.21
   3   1  -6   18.32    0.78
   3  -1  -6   22.19    0.79
  -3  -1   6   16.91    0.97
  -3   1   6   23.02    1.14
   3   1  -5   22.09    0.88
   3   1  -5   26.30    1.34
   3  -1  -5   23.27    1.15
   3  -1  -5   23.99    0.79
  -3  -1   5   21.74    0.92
  -3   1   5   23.24    1.16
   3   1  -4   16.97    1.01
   3   1  -4   14.99    0.74
   3  -1  -4   16.78    1.09
   3  -1  -4   14.17    0.68
  -3   1   4   16.01    0.85
  -3  -1   4   15.02    0.70
   3   1  -3   12.58    0.97
   3  -1  -3   11.33    0.88
   3  -1  -3   14.17    0.76
   3  -1  -3   12.83    0.71
   3   1  -3   12.24    0.73
   3   1  -2   44.08    1.47
   3   1  -2   43.19    1.82
   3  -1  -2   42.13    1.46
   3  -1  -2   43.38    1.53
   3  -1  -2   40.74    1.38
  -3  -1   2   39.71    0.99
   3   1  -1   54.48    1.84
   3  -1  -1   57.45    2.00
   3   1  -1   54.66    2.05
   3  -1  -1   55.42    1.85
   3  -1  -1   57.75    1.68
  -3  -1   1   55.29    1.13
   3   1   0   14.60    0.84
   3  -1   0   14.03    0.80
   3  -1   0   12.86    0.88
   3  -1   0   14.48    0.64
  -3  -1   0   13.60    0.96
  -3  -1   0   12.59    0.34
   3   1   1   11.68    0.83
   3  -1   1   10.60    0.69
   3  -1   1   10.43    0.54
  -3  -1  -1   10.83    0.88
  -3   1  -1    9.61    0.65
   3   1   2   69.91    2.54
   3  -1   2   74.17    2.05
   3  -1   2   69.37    2.50
  -3   1  -2   74.09    2.37
  -3  -1  -2   71.39    2.50
   3   1   3   19.36    1.22
   3  -1   3   19.11    0.86
   3  -1   3   16.40    1.06
  -3  -1  -3   22.87    1.30
  -3   1  -3   20.54    1.01
   3   1   4  143.85    4.74
   3  -1   4  147.17    4.87
   3  -1   4  130.56    3.35
  -3  -1  -4  132.36    4.81
  -3   1  -4  131.71    4.19
   3  -1   5    9.54    1.04
   3   1   5   10.53    0.30
   3  -1   5   11.57    0.68
   3   1   5   13.76    1.06
  -3  -1  -5   12.31    1.00
  -3   1  -5   10.42    0.86
   3   1   6   11.48    1.07
   3  -1   6    8.32    1.13
  -3  -1  -6   11.63    1.14
  -3   1  -6   11.09    0.92
   3   1   7   30.73    1.69
   3   1   7   30.22    0.89
   3  -1   7   31.86    1.75
   3  -1   7   29.84    1.31
  -3  -1  -7   32.18    1.90
  -3   1  -7   29.51    1.59
   3   1   8   23.14    1.31
   3  -1   8   23.05    1.12
   3  -1   8   24.22    1.53
  -3  -1  -8   22.88    1.75
  -3   1  -8   22.31    1.55
   3   1   9    1.27    0.64
   3   1   9    2.21    0.39
   3  -1   9    0.88    0.49
  -3  -1  -9    1.38    0.80
  -3   1  -9    0.74    0.70
   3   1  10    1.49    0.43
   3   1  10    0.87    0.69
   3  -1  10    1.27    0.68
   3  -1  10    3.74    0.60
  -3  -1 -10    1.98    0.81
  -3   1 -10    5.24    0.82
   3   1  11   19.45    1.59
   3  -1  11   21.05    1.82
   3  -1  11   19.99    1.31
   3   1  11   21.97    1.18
  -3  -1 -11   21.97    2.00
  -3   1 -11   21.39    1.86
   3   1  12    5.17    0.84
   3  -1  12    8.98    0.91
   3   1  12    5.07    1.05
   3  -1  12    6.42    1.20
  -3  -1 -12    7.57    1.39
  -3   1 -12    5.37    1.19
   3   1  13   53.93    2.57
   3  -1  13   60.63    3.37
   3   1  13   54.63    3.07
   3  -1  13   60.21    3.12
  -3  -1 -13   57.49    3.64
  -3   1 -13   55.15    3.50
   3   1  14    7.83    0.93
   3  -1  14    9.21    1.30
   3   1  14    9.38    1.28
   3  -1  14    8.83    1.33
  -3  -1 -14    9.33    1.74
  -3   1 -14    6.62    1.49
   3   1  15    1.11    0.58
   3   1  15    1.73    0.72
   3  -1  15   -0.20    0.85
   3  -1  15    0.11    0.71
  -3   1 -15   -1.18    0.88
  -3  -1 -15   -0.86    1.07
   3   1  16    5.16    0.95
   3  -1  16    6.20    1.26
   3  -1  16    5.14    1.19
  -3  -1 -16    7.17    1.66
  -3   1 -16    4.45    1.46
   3   1  17   26.10    2.14
   3   1  17   25.17    2.03
   3  -1  17   22.01    2.34
   3  -1  17   24.90    2.02
  -3   1 -17   19.30    2.55
  -3  -1 -17   21.15    2.99
   3   1  18    4.82    1.12
   3   1  18    7.13    1.27
   3  -1  18    3.82    1.33
   3  -1  18    4.43    1.31
  -3  -1 -18    6.51    1.93
  -3   1 -18    6.25    1.56
   3   1  19   14.21    1.67
   3  -1  19   19.60    2.05
   3  -1  19   12.74    1.92
  -3  -1 -19   11.50    2.14
  -3   1 -19    8.46    2.24
   3   1  20   15.73    2.21
   3  -1  20   11.71    2.09
   3  -1  20   12.06    2.16
   3   1  20   12.59    1.90
  -3  -1 -20   11.89    2.54
  -3   1 -20   10.86    2.14
   3   1  21   14.39    2.08
   3  -1  21   11.04    2.02
   3  -1  21   11.55    2.11
  -3  -1 -21   14.14    2.77
  -3   1 -21   11.04    2.30
   3   1  22   14.09    1.93
   3  -1  22    8.74    2.19
   3  -1  22    9.27    2.00
  -3  -1 -22    9.57    2.61
  -3   1 -22   10.46    2.39
   3   1  23    6.68    1.74
   3   1  23    6.16    1.70
   3  -1  23    9.89    1.97
   3  -1  23    9.67    2.05
  -3  -1 -23    5.48    2.51
  -3   1 -23    9.69    2.29
   3   1  24    3.60    1.74
   3  -1  24    6.68    1.86
  -3  -1 -24    8.73    2.54
  -3   1 -24    6.25    2.33
   3   1  25    6.64    2.04
   3  -1  25   10.28    2.21
  -3  -1 -25    9.45    2.94
  -3   1 -25    6.07    2.70
   3   1  26    7.43    1.91
   3  -1  26    4.93    2.24
  -3  -1 -26    8.24    2.88
  -3   1 -26    5.45    2.63
   3   1  27    1.36    1.94
   3  -1  27    5.44    2.10
  -3  -1 -27    3.76    2.73
  -3   1 -27   10.90    2.61
   3   2 -28   10.07    3.07
   3  -2 -28   11.32    3.87
  -3  -2  28   11.08    3.16
  -3   2  28    6.48    3.08
   3  -2 -27    1.95    1.87
   3   2 -27   -1.09    1.85
  -3  -2  27    2.11    1.58
  -3   2  27    0.07    1.81
   3   2 -26    6.41    2.52
   3  -2 -26   11.69    3.14
  -3  -2  26    2.05    2.59
  -3   2  26    7.49    2.70
   3   2 -25    3.98    2.15
   3  -2 -25    2.90    2.36
  -3  -2  25    6.55    2.15
  -3   2  25    7.17    2.10
   3   2 -24    1.52    2.06
   3  -2 -24    4.59    2.67
  -3  -2  24    4.74    2.10
  -3   2  24    8.54    1.96
   3   2 -23    1.98    1.60
   3  -2 -23    3.34    2.11
  -3  -2  23    1.29    1.63
  -3   2  23    0.99    1.53
   3   2 -22    1.48    1.47
   3  -2 -22    0.00    1.89
  -3  -2  22    2.75    1.57
  -3   2  22    3.25    1.24
   3   2 -21    6.36    1.96
   3  -2 -21    5.54    2.53
  -3  -2  21    8.06    1.88
  -3   2  21   10.33    2.00
   3   2 -20    1.23    1.41
   3  -2 -20    5.81    1.89
  -3  -2  20    1.19    1.44
  -3   2  20    4.39    1.50
   3   2 -19   16.23    2.51
   3  -2 -19   21.83    2.71
  -3  -2  19   24.34    2.64
  -3   2  19   18.81    2.65
   3  -2 -18   19.63    2.41
   3   2 -18   11.98    2.23
  -3  -2  18   21.11    2.39
  -3   2  18   18.69    2.27
   3   2 -17    6.66    1.51
   3   2 -17    6.12    0.98
   3  -2 -17   11.66    1.72
  -3  -2  17   11.15    1.75
  -3   2  17   11.77    1.42
   3   2 -16    9.20    1.04
   3   2 -16   11.24    1.70
   3  -2 -16   11.73    2.10
  -3  -2  16   10.91    1.76
  -3   2  16   11.55    1.40
   3   2 -15   22.91    1.48
   3   2 -15   23.05    2.17
   3  -2 -15   22.73    2.74
  -3  -2  15   24.02    2.17
  -3   2  15   25.76    2.22
   3   2 -14   23.71    1.39
   3  -2 -14   25.87    2.23
   3   2 -14   19.05    2.11
  -3  -2  14   22.11    1.81
  -3   2  14   27.22    2.12
   3   2 -13    1.04    0.64
   3   2 -13    0.87    0.89
   3  -2 -13    0.48    1.13
  -3  -2  13    4.73    0.93
  -3   2  13    5.39    0.93
   3   2 -12    6.91    0.90
   3  -2 -12    8.73    1.51
   3   2 -12    8.49    1.08
  -3  -2  12   10.35    1.19
  -3   2  12   10.17    1.21
   3   2 -11   24.98    1.57
   3   2 -11   20.74    1.35
   3  -2 -11   26.43    2.02
  -3  -2  11   25.96    1.77
  -3   2  11   25.71    1.49
   3   2 -10   79.37    2.81
   3   2 -10   82.14    3.91
   3  -2 -10   88.84    4.33
  -3  -2  10   80.66    3.36
  -3   2  10   89.38    3.94
   3   2  -9  169.89    6.64
   3   2  -9  165.97    5.12
   3  -2  -9  154.65    6.44
  -3  -2   9  163.71    5.91
  -3   2   9  155.77    6.24
   3   2  -8   25.00    1.70
   3   2  -8   26.17    1.21
   3  -2  -8   27.74    1.53
  -3  -2   8   25.76    1.51
  -3   2   8   24.75    0.69
  -3   2   8   24.20    1.41
   3   2  -7   10.14    0.96
   3   2  -7   10.99    0.85
   3  -2  -7   11.72    1.17
  -3  -2   7   11.70    0.94
  -3   2   7   11.65    1.07
  -3   2   7   13.36    0.53
   3   2  -6   13.86    1.07
   3   2  -6   15.63    0.89
   3  -2  -6   10.38    1.02
  -3   2   6   13.51    0.65
  -3  -2   6   15.15    0.91
   3   2  -5   95.45    3.08
   3   2  -5   94.36    3.45
   3  -2  -5   98.31    3.54
   3  -2  -5   93.27    3.35
   3  -2  -5   91.27    2.86
  -3  -2   5   95.79    3.00
   3   2  -4    2.14    0.64
   3   2  -4    2.33    0.60
   3  -2  -4    4.20    0.58
   3  -2  -4    2.60    0.57
   3  -2  -4    3.61    0.66
  -3  -2   4    2.97    0.47
   3   2  -3  170.73    5.09
   3   2  -3  144.98    4.96
   3  -2  -3  143.31    4.61
   3  -2  -3  156.15    4.98
   3  -2  -3  143.18    4.43
  -3  -2   3  144.44    3.77
   3   2  -2  108.48    3.39
   3  -2  -2  108.84    3.27
   3  -2  -2  107.09    3.31
   3  -2  -2  113.38    3.47
  -3  -2   2  103.93    2.63
   3   2  -1   35.90    1.65
   3  -2  -1   40.13    1.46
   3  -2  -1   43.27    1.75
   3  -2  -1   39.77    1.58
  -3  -2   1   43.14    1.83
  -3  -2   1   36.67    1.00
   3   2   0  123.59    3.95
   3  -2   0  128.33    4.14
   3  -2   0  120.67    3.47
   3  -2   0  131.29    3.90
  -3  -2   0  120.92    4.26
   3   2   1  211.66    6.65
   3  -2   1  211.26    6.15
   3  -2   1  223.36    6.72
  -3  -2  -1  202.67    6.82
   3   2   2   15.81    0.94
   3  -2   2   15.16    0.90
   3  -2   2   11.49    1.28
  -3  -2  -2   16.40    1.08
  -3   2  -2   11.60    0.72
   3   2   3  488.72   14.95
   3  -2   3  466.71   13.23
   3  -2   3  460.24   15.03
  -3  -2  -3  452.09   15.24
  -3   2  -3  464.62   12.14
   3   2   4   45.31    2.07
   3  -2   4   46.65    2.21
   3  -2   4   42.34    1.70
  -3  -2  -4   44.35    2.24
  -3   2  -4   45.33    1.61
   3   2   5  119.58    4.25
   3  -2   5  111.67    3.69
   3  -2   5  112.04    4.46
  -3  -2  -5  106.30    4.24
  -3   2  -5  110.44    3.35
   3   2   6    4.45    0.58
   3   2   6    2.01    0.23
   3  -2   6   -0.25    0.82
   3  -2   6    2.89    0.52
  -3  -2  -6    1.70    0.81
  -3   2  -6    2.26    0.51
   3   2   7   53.27    2.45
   3  -2   7   51.54    2.12
   3  -2   7   51.17    2.37
  -3  -2  -7   50.97    2.89
  -3   2  -7   50.94    2.10
   3   2   8    0.71    0.60
   3   2   8    0.60    0.26
   3  -2   8    0.72    0.66
   3  -2   8    1.54    0.52
  -3  -2  -8    0.11    0.76
  -3   2  -8    0.86    0.52
   3   2   9   37.47    1.23
   3   2   9   45.26    2.25
   3  -2   9   37.42    1.89
   3  -2   9   34.35    2.09
  -3  -2  -9   43.36    2.43
  -3   2  -9   36.42    2.01
   3   2  10   10.83    1.24
   3   2  10   10.11    0.70
   3  -2  10   12.01    1.07
   3  -2  10   12.51    1.34
  -3  -2 -10   13.08    1.56
  -3   2 -10   13.47    1.32
   3   2  11   24.81    1.71
   3  -2  11   24.70    1.99
   3  -2  11   22.53    1.60
   3   2  11   23.57    1.10
  -3  -2 -11   21.85    2.37
  -3   2 -11   21.42    1.70
   3   2  12    3.39    0.65
   3   2  12    4.24    0.92
   3  -2  12    2.78    0.85
   3  -2  12    2.91    1.07
  -3  -2 -12    4.44    1.05
  -3   2 -12    2.98    0.89
   3   2  13   20.26    1.57
   3   2  13   18.76    1.14
   3  -2  13   14.96    1.93
  -3   2 -13   13.52    1.64
  -3  -2 -13   15.92    2.35
   3   2  14   65.81    3.05
   3   2  14   63.17    3.46
   3  -2  14   63.17    3.96
   3  -2  14   66.12    3.71
  -3  -2 -14   66.00    4.97
  -3   2 -14   59.71    3.87
   3   2  15   39.45    2.54
   3   2  15   38.96    2.14
   3  -2  15   34.80    2.99
   3  -2  15   37.30    2.70
  -3  -2 -15   37.42    3.75
  -3   2 -15   36.27    2.97
   3   2  16   21.38    2.03
   3   2  16   23.09    1.63
   3  -2  16   21.35    2.30
   3  -2  16   24.68    2.17
  -3  -2 -16   19.07    3.09
  -3   2 -16   20.32    2.25
   3   2  17   12.34    1.51
   3   2  17   10.46    1.32
   3  -2  17   14.99    1.72
   3  -2  17   10.09    1.97
  -3  -2 -17   10.45    1.88
  -3   2 -17    8.64    1.78
   3   2  18    3.90    1.28
   3   2  18    7.29    1.29
   3  -2  18    7.22    1.58
   3  -2  18    6.93    1.48
  -3  -2 -18    6.51    1.68
  -3   2 -18    5.38    1.44
   3   2  19    3.46    1.05
   3   2  19    2.86    1.20
   3  -2  19    3.30    1.48
   3  -2  19    6.77    1.35
  -3  -2 -19    3.14    1.54
  -3   2 -19    1.03    1.38
   3   2  20    7.52    1.40
   3   2  20    7.68    1.51
   3  -2  20   10.75    1.91
  -3  -2 -20    6.31    1.88
  -3   2 -20    6.13    1.84
   3   2  21   12.32    2.09
   3   2  21   12.72    1.80
   3  -2  21   13.10    2.20
  -3   2 -21   15.65    1.75
  -3  -2 -21    8.16    2.88
  -3   2 -21   10.29    2.47
   3   2  22    0.68    1.05
   3  -2  22    1.65    1.20
  -3  -2 -22    1.47    1.70
  -3   2 -22    0.88    1.33
  -3   2 -22    1.07    1.46
   3   2  23    1.20    1.28
   3   2  23   -1.22    1.21
   3  -2  23    0.59    1.28
  -3  -2 -23    0.81    1.72
  -3   2 -23    1.09    1.20
  -3   2 -23    3.15    1.48
   3   2  24   -0.13    1.31
   3  -2  24    0.67    1.51
  -3  -2 -24    3.40    1.84
  -3   2 -24    2.45    1.64
  -3   2 -24    2.33    1.35
   3   2  25    5.31    1.80
   3  -2  25    6.28    2.15
  -3  -2 -25    6.45    2.72
  -3   2 -25    5.73    2.28
  -3   2 -25    6.58    1.91
   3   2  26   -0.51    1.25
   3  -2  26    2.04    1.44
  -3  -2 -26    0.61    2.02
  -3   2 -26   -0.08    1.66
   3  -2  27   -0.77    1.65
  -3  -2 -27    0.84    1.82
  -3   2 -27   -2.62    1.87
   3   3 -27    3.49    2.07
   3  -3 -27    0.15    1.98
  -3  -3  27    3.52    2.13
  -3   3  27    0.03    1.95
   3   3 -26   -0.35    1.70
   3  -3 -26    1.87    2.14
  -3  -3  26   -0.29    1.74
  -3   3  26    1.51    1.38
   3   3 -25    4.33    2.24
   3  -3 -25    3.63    2.89
  -3  -3  25    3.15    1.95
  -3   3  25   10.32    2.23
   3   3 -24    1.81    1.69
   3  -3 -24    1.28    2.18
  -3  -3  24    2.16    1.79
  -3   3  24    1.60    1.80
   3   3 -23    9.93    2.37
   3  -3 -23   10.71    3.27
  -3  -3  23    9.81    2.56
  -3   3  23   10.88    2.08
   3   3 -22    4.17    1.80
   3  -3 -22    2.28    2.36
  -3  -3  22    4.85    1.89
  -3   3  22    5.26    1.59
   3   3 -21    1.62    1.42
   3  -3 -21    2.90    1.89
  -3  -3  21    0.19    1.29
  -3   3  21    5.64    1.63
   3   3 -20    1.27    1.24
   3  -3 -20    1.27    1.36
  -3  -3  20    1.41    1.33
  -3   3  20    1.51    1.33
   3   3 -19    5.18    1.23
   3   3 -19    7.31    1.79
   3  -3 -19   16.99    2.47
  -3  -3  19    6.69    1.91
  -3   3  19   14.18    1.86
   3   3 -18   19.67    2.38
   3   3 -18   17.47    1.67
   3  -3 -18   17.67    3.06
  -3  -3  18   25.13    2.30
  -3   3  18   19.90    2.48
   3   3 -17    6.72    1.53
   3   3 -17    5.94    1.13
   3  -3 -17    5.21    1.96
  -3  -3  17    5.44    1.55
  -3   3  17    7.59    1.32
   3   3 -16   33.57    2.87
   3   3 -16   32.21    2.24
   3  -3 -16   36.77    3.52
  -3  -3  16   32.01    3.07
  -3   3  16   33.92    2.91
   3   3 -15   25.74    1.96
   3   3 -15   29.56    2.40
   3  -3 -15   24.18    3.00
  -3  -3  15   30.01    2.58
  -3   3  15   27.34    2.52
   3   3 -14    4.94    1.20
   3   3 -14    5.39    0.96
   3  -3 -14    6.59    1.26
  -3  -3  14    5.43    1.07
  -3   3  14    6.48    0.98
   3   3 -13   18.52    1.52
   3   3 -13   19.60    1.85
   3  -3 -13   19.08    2.20
  -3  -3  13   18.13    1.99
  -3   3  13   17.86    1.92
   3   3 -12  125.30    5.21
   3  -3 -12  112.83    6.53
  -3  -3  12  120.34    5.68
  -3   3  12  116.24    5.84
   3   3 -11   43.08    2.38
   3   3 -11   40.52    2.43
   3  -3 -11   38.28    2.50
  -3   3  11   39.49    2.35
  -3  -3  11   42.51    2.61
   3  -3 -10   19.60    1.80
   3   3 -10   20.21    1.50
   3   3 -10   16.70    1.55
  -3  -3  10   19.75    1.59
  -3   3  10   17.21    1.43
   3   3  -9   43.12    2.33
   3   3  -9   43.50    2.38
   3  -3  -9   47.72    2.75
  -3  -3   9   41.73    2.32
  -3   3   9   42.35    1.31
  -3   3   9   46.09    2.59
   3   3  -8   11.51    1.31
   3   3  -8   11.05    1.13
   3  -3  -8   11.38    1.34
   3  -3  -8   14.64    1.15
  -3  -3   8   12.17    1.11
  -3   3   8   11.77    0.68
   3   3  -7  145.26    5.29
   3   3  -7  138.22    5.37
   3  -3  -7  151.28    6.01
   3  -3  -7  145.63    5.65
  -3  -3   7  137.77    5.01
  -3   3   7  137.50    3.63
   3   3  -6  223.23    7.76
   3   3  -6  203.83    7.27
   3  -3  -6  224.58    8.57
   3  -3  -6  214.24    7.80
  -3  -3   6  217.22    7.18
  -3   3   6  212.67    5.80
   3   3  -5   25.21    1.53
   3  -3  -5   26.71    1.42
   3   3  -5   25.04    1.52
   3  -3  -5   27.97    1.50
  -3  -3   5   23.14    1.29
  -3   3   5   27.72    1.19
   3   3  -4   20.58    1.25
   3   3  -4   18.67    1.35
   3  -3  -4   21.12    1.21
   3  -3  -4   22.08    1.32
  -3  -3   4   17.17    1.15
  -3   3   4   22.09    1.15
   3   3  -3  128.80    4.71
   3  -3  -3  129.01    4.68
   3  -3  -3  131.62    4.21
  -3  -3   3  123.88    3.83
  -3  -3   3  130.54    4.47
  -3   3   3  131.57    4.13
   3   3  -2   24.37    1.44
   3  -3  -2   21.67    1.15
   3  -3  -2   20.16    1.37
  -3  -3   2   19.75    0.95
  -3  -3   2   22.68    1.29
  -3   3   2   22.27    1.12
   3   3  -1   71.10    2.75
   3  -3  -1   71.62    2.93
  -3  -3   1   69.83    2.80
  -3  -3   1   69.40    2.04
  -3   3   1   74.01    2.63
   3   3   0   36.54    1.95
   3  -3   0   34.14    1.21
   3  -3   0   34.70    1.65
  -3  -3   0   30.19    1.09
  -3  -3   0   30.55    1.64
  -3   3   0   32.48    1.40
   3   3   1   53.18    2.26
   3  -3   1   54.05    2.26
   3  -3   1   49.58    1.61
  -3  -3  -1   43.58    2.16
  -3  -3  -1   45.29    1.32
   3  -3   2  118.95    4.96
   3  -3   2  119.20    4.24
   3   3   2  112.17    4.21
  -3  -3  -2  121.01    4.62
  -3  -3  -2  117.73    2.76
  -3   3  -2  117.50    3.09
   3   3   3  122.64    4.67
   3  -3   3  120.85    5.22
   3  -3   3  126.19    4.64
  -3  -3  -3  133.21    2.91
  -3  -3  -3  132.03    5.15
   3   3   4  261.04    8.66
   3  -3   4  256.81    9.48
   3  -3   4  256.95    8.86
  -3  -3  -4  263.25    9.33
  -3   3  -4  252.52    6.44
   3   3   5  498.70   17.10
   3  -3   5  503.23   18.22
   3  -3   5  481.02   15.98
  -3  -3  -5  493.47   18.50
  -3  -3  -5  467.85   10.47
  -3   3  -5  495.26   12.71
   3   3   6   23.73    1.61
   3   3   6   20.87    0.75
   3  -3   6   24.17    1.95
   3  -3   6   23.97    1.54
  -3  -3  -6   22.35    1.49
  -3   3  -6   25.42    1.11
   3   3   7    7.78    1.05
   3   3   7    7.72    0.48
   3  -3   7    7.28    0.98
   3  -3   7    6.99    1.28
  -3  -3  -7    5.84    1.21
   3  -3   8   24.79    1.59
   3  -3   8   23.27    1.99
   3   3   8   22.96    1.66
  -3  -3  -8   21.97    1.80
  -3   3  -8   22.33    1.17
   3   3   9   10.96    1.26
   3  -3   9   12.81    1.28
   3   3   9    9.79    0.70
   3  -3   9   12.20    1.36
  -3  -3  -9    9.64    1.58
  -3   3  -9   13.21    0.93
   3   3  10    7.77    0.68
   3   3  10   10.05    1.21
   3  -3  10   12.88    1.47
   3  -3  10    9.52    1.18
  -3  -3 -10    7.59    1.53
  -3   3 -10    7.16    0.97
   3   3  11    4.57    0.95
   3  -3  11    4.42    1.00
   3  -3  11    5.01    1.30
  -3  -3 -11    4.51    1.19
   3   3  12   40.84    2.52
   3   3  12   38.96    1.70
   3  -3  12   43.58    3.03
   3  -3  12   39.89    2.58
  -3   3 -12   38.18    2.44
  -3  -3 -12   38.72    3.41
   3   3  13   16.56    1.12
   3  -3  13   17.89    1.77
   3  -3  13   20.65    2.19
   3   3  13   14.55    1.74
  -3   3 -13   16.15    1.66
  -3  -3 -13   16.78    2.06
   3   3  14   27.40    1.57
   3   3  14   29.87    2.24
   3  -3  14   28.95    2.41
  -3  -3 -14   22.52    3.20
  -3   3 -14   24.09    2.01
   3   3  15    7.55    1.22
   3  -3  15    9.17    1.46
  -3  -3 -15    7.29    1.90
  -3   3 -15    5.13    1.13
  -3   3 -15    5.95    1.34
   3   3  16    6.87    1.20
   3   3  16    8.22    0.96
   3  -3  16    5.17    1.54
  -3  -3 -16    2.62    1.95
  -3   3 -16    4.52    1.24
  -3   3 -16    5.43    1.45
   3   3  17    1.22    0.85
   3   3  17    1.73    0.74
   3  -3  17   -0.13    1.11
  -3   3 -17    0.97    0.93
  -3   3 -17   -0.23    0.92
  -3  -3 -17    0.08    1.15
   3   3  18    4.54    1.05
   3   3  18    3.52    0.93
   3  -3  18    1.13    1.41
  -3  -3 -18    0.00    1.71
  -3   3 -18    3.77    1.26
  -3   3 -18    1.99    1.21
   3   3  19    6.19    1.47
   3   3  19    8.59    1.27
   3  -3  19    6.16    1.83
  -3  -3 -19    7.05    2.47
  -3   3 -19    7.25    1.68
  -3   3 -19    9.68    1.62
   3   3  20    0.48    0.80
   3   3  20   -0.94    0.96
   3  -3  20    0.18    1.10
  -3  -3 -20    0.72    1.43
  -3   3 -20   -0.98    1.12
  -3   3 -20    0.03    0.99
   3   3  21    3.09    1.19
   3   3  21    3.41    1.29
   3  -3  21    2.77    1.65
  -3  -3 -21    5.33    1.96
  -3   3 -21    2.66    1.48
  -3   3 -21    2.98    1.54
   3   3  22    2.73    1.25
   3   3  22   -0.49    1.06
   3  -3  22    2.19    1.40
  -3  -3 -22    0.65    1.76
  -3   3 -22    0.81    1.31
   3  -3  23    1.12    1.31
   3   3  23    0.61    1.02
  -3  -3 -23   -1.65    1.58
  -3   3 -23    1.03    1.18
  -3   3 -23   -0.56    1.41
   3   3  24    0.51    1.20
   3  -3  24    1.34    1.40
  -3  -3 -24    0.68    1.63
  -3   3 -24    0.81    1.26
  -3   3 -24   -2.07    1.38
   3   3  25    3.22    1.66
   3  -3  25    6.44    2.12
  -3  -3 -25    1.41    2.80
  -3   3 -25    4.36    1.79
  -3   3 -25    4.00    2.10
   3  -3  26    5.31    2.25
  -3  -3 -26    3.26    2.94
   3   4 -26    0.31    1.45
   3  -4 -26    2.54    2.08
  -3  -4  26   -2.16    1.64
  -3   4  26    1.14    1.64
   3   4 -25    5.33    2.32
   3  -4 -25    3.02    3.06
  -3   4  25   10.89    2.61
  -3  -4  25    6.42    2.61
   3   4 -24   10.15    2.56
   3  -4 -24   10.95    3.69
  -3  -4  24    9.81    2.52
  -3   4  24   17.18    2.94
   3   4 -23    6.57    2.06
   3  -4 -23    6.06    2.97
  -3  -4  23    9.55    2.38
  -3   4  23    8.45    2.52
   3   4 -22    1.24    1.27
   3  -4 -22   -0.32    1.83
  -3  -4  22   -1.00    1.50
  -3   4  22    3.13    1.47
   3   4 -21    7.06    1.86
   3  -4 -21    9.19    2.72
  -3  -4  21    5.33    2.09
  -3   4  21    8.57    2.20
   3   4 -20   11.68    1.99
   3   4 -20    9.43    1.58
   3  -4 -20   11.72    2.62
  -3  -4  20   12.98    2.38
  -3   4  20   10.30    2.37
   3   4 -19   14.74    1.77
   3  -4 -19   15.28    3.40
  -3  -4  19   25.98    2.82
  -3   4  19   24.13    2.83
   3   4 -18   17.38    2.17
   3   4 -18   13.99    1.91
   3  -4 -18   14.57    2.90
  -3  -4  18   14.16    2.27
  -3   4  18   17.76    2.54
   3   4 -17    5.76    1.30
   3  -4 -17    4.21    1.81
  -3  -4  17    3.36    1.45
  -3   4  17    1.52    1.46
   3   4 -16   12.79    1.50
   3   4 -16   13.88    1.89
   3  -4 -16   15.96    2.48
  -3  -4  16   16.20    2.04
  -3   4  16   12.13    2.07
   3   4 -15    5.23    1.14
   3   4 -15    6.52    1.36
   3  -4 -15    4.80    1.65
  -3  -4  15    5.89    1.25
  -3   4  15    5.09    1.53
   3   4 -14    7.45    1.24
   3   4 -14    8.23    1.41
   3  -4 -14    6.85    1.78
  -3  -4  14    6.20    1.49
  -3   4  14    6.71    1.53
   3   4 -13   21.94    1.90
   3   4 -13   19.66    1.75
   3  -4 -13   17.09    2.43
  -3  -4  13   20.72    2.05
  -3   4  13   20.84    1.90
   3   4 -12   23.79    1.87
   3   4 -12   18.28    1.87
   3  -4 -12   17.29    2.15
  -3  -4  12   21.63    1.73
  -3   4  12   22.12    2.13
   3   4 -11   15.59    1.74
   3   4 -11   15.08    1.52
   3  -4 -11   17.45    1.88
  -3  -4  11   14.79    1.68
  -3   4  11   14.51    1.72
  -3   4  11   15.49    0.91
   3   4 -10    8.38    1.27
   3   4 -10    7.75    1.09
   3  -4 -10    8.03    1.31
  -3  -4  10    6.78    1.24
  -3   4  10    6.78    0.70
  -3   4  10    7.34    1.02
   3   4  -9   13.46    1.54
   3   4  -9    9.85    1.38
   3  -4  -9   10.88    1.46
   3  -4  -9   15.88    1.39
  -3  -4   9   11.94    1.42
  -3   4   9   11.92    0.85
   3   4  -8   62.54    3.43
   3   4  -8   63.75    2.89
   3  -4  -8   58.66    3.28
   3  -4  -8   50.97    3.26
  -3  -4   8   66.85    3.20
  -3   4   8   50.50    2.17
   3   4  -7   10.35    1.42
   3  -4  -7   11.09    1.42
   3  -4  -7    9.61    1.21
  -3  -4   7   11.72    1.21
  -3   4   7    9.07    0.79
   3   4  -6  189.23    7.72
   3   4  -6  182.15    6.65
   3  -4  -6  185.42    7.10
   3  -4  -6  184.45    7.39
  -3  -4   6  181.36    6.89
  -3   4   6  177.92    6.05
   3   4  -5   74.34    3.32
   3  -4  -5   79.08    3.13
   3  -4  -5   77.11    3.65
  -3  -4   5   61.86    2.67
  -3  -4   5   81.76    3.24
  -3   4   5   79.31    2.96
   3   4  -4   21.67    1.72
   3  -4  -4   19.15    1.44
   3  -4  -4   20.22    1.21
  -3  -4   4   24.71    1.29
  -3  -4   4   23.70    1.42
  -3   4   4   18.51    1.21
   3   4  -3   10.98    1.17
   3  -4  -3    9.46    0.90
   3  -4  -3    9.36    1.02
  -3  -4   3   11.00    0.84
  -3  -4   3   10.07    1.08
  -3   4   3    9.51    0.97
   3   4  -2   24.80    1.88
   3  -4  -2   28.86    1.79
   3  -4  -2   25.62    1.26
  -3  -4   2   27.56    1.35
  -3  -4   2   28.96    1.77
  -3   4   2   28.78    1.62
   3   4  -1   29.58    1.93
   3  -4  -1   27.15    1.22
   3  -4  -1   32.80    1.93
  -3  -4   1   28.72    1.26
  -3  -4   1   31.78    1.69
  -3   4   1   33.00    1.70
   3   4   0   31.54    2.03
   3  -4   0   32.51    1.96
   3  -4   0   32.91    1.27
  -3  -4   0   35.31    1.82
  -3  -4   0   30.65    1.26
  -3   4   0   32.62    1.78
   3   4   1   41.52    2.16
   3  -4   1   42.52    2.28
   3  -4   1   39.98    1.29
  -3  -4  -1   40.12    2.16
  -3  -4  -1   40.83    1.55
  -3   4  -1   41.75    1.88
   3   4   2   65.81    3.22
   3  -4   2   62.58    3.00
  -3  -4  -2   66.47    2.97
  -3  -4  -2   63.28    2.07
  -3   4  -2   58.38    1.64
  -3   4  -2   56.94    2.84
   3   4   3   10.90    1.42
   3  -4   3   10.94    1.25
  -3  -4  -3   12.83    0.77
  -3  -4  -3   13.73    1.24
  -3   4  -3   11.68    0.58
  -3   4  -3   13.43    1.22
   3   4   4   89.34    3.87
   3  -4   4   95.70    4.12
  -3  -4  -4   87.82    4.12
  -3   4  -4   96.52    4.09
  -3   4  -4   83.91    2.18
  -3  -4  -4   90.65    2.63
   3   4   5  103.91    4.21
   3  -4   5  107.02    4.67
  -3  -4  -5  105.52    4.74
  -3  -4  -5  104.69    3.03
  -3   4  -5   97.87    4.59
   3   4   6  234.88    8.97
   3  -4   6  235.59    9.04
  -3  -4  -6  235.29    9.52
  -3   4  -6  209.80    5.47
  -3   4  -6  235.43    9.37
   3   4   7   77.32    3.88
   3  -4   7   87.29    4.12
  -3  -4  -7   76.82    4.55
  -3   4  -7   87.96    4.20
   3   4   8    4.35    0.83
   3   4   8    5.90    0.60
   3  -4   8    4.83    1.11
  -3  -4  -8    5.68    1.41
  -3   4  -8    5.76    0.60
  -3   4  -8    5.62    1.07
   3   4   9    2.78    0.59
   3   4   9    3.33    0.96
   3  -4   9    5.42    1.02
  -3  -4  -9    4.33    1.28
  -3   4  -9    5.38    1.03
  -3   4  -9    4.06    0.56
   3   4  10   12.51    0.85
   3   4  10   13.73    1.47
   3  -4  10   12.99    1.63
  -3  -4 -10   13.41    1.95
  -3   4 -10   22.58    1.60
   3   4  11   27.16    1.45
   3   4  11   32.68    2.28
   3  -4  11   33.38    2.41
  -3  -4 -11   21.69    2.92
  -3   4 -11   23.71    1.58
  -3   4 -11   31.90    2.39
   3   4  12   17.97    1.81
   3   4  12   17.95    1.26
   3  -4  12   21.01    2.03
  -3  -4 -12   15.35    2.29
  -3   4 -12   20.97    1.86
  -3   4 -12   15.46    1.28
   3   4  13   63.03    2.74
   3  -4  13   70.96    4.54
  -3  -4 -13   72.81    4.94
  -3   4 -13   71.66    4.23
  -3   4 -13   58.95    3.12
   3   4  14   59.59    3.67
   3   4  14   50.04    2.49
   3  -4  14   59.33    3.87
  -3  -4 -14   51.06    4.59
  -3   4 -14   60.59    3.82
  -3   4 -14   45.24    2.86
   3   4  15   22.80    1.63
   3   4  15   25.00    2.36
   3  -4  15   23.98    2.54
  -3  -4 -15   18.79    3.15
  -3   4 -15   19.87    1.81
  -3   4 -15   27.32    2.43
   3   4  16    6.81    1.50
   3   4  16    5.81    1.14
   3  -4  16    7.31    1.72
  -3  -4 -16    7.96    2.00
  -3   4 -16    7.86    1.55
  -3   4 -16    5.38    1.19
   3   4  17    0.90    0.76
   3   4  17    1.54    1.01
   3  -4  17    1.04    1.27
  -3  -4 -17    2.24    1.54
  -3   4 -17    0.64    0.85
  -3   4 -17    0.39    1.15
   3   4  18    1.09    0.77
   3  -4  18    2.31    1.38
   3   4  18    1.87    1.07
  -3  -4 -18    0.77    1.62
  -3   4 -18    2.33    1.17
  -3   4 -18   -0.38    1.12
   3   4  19    4.19    1.17
   3  -4  19    2.43    1.64
  -3  -4 -19   -0.64    1.68
  -3   4 -19    3.49    1.44
   3   4  20    0.71    1.10
   3   4  20    0.56    0.93
   3  -4  20    1.74    1.49
  -3  -4 -20    2.59    1.75
  -3   4 -20    1.63    1.31
  -3   4 -20    2.04    1.37
   3   4  21   -0.95    0.87
   3   4  21    1.29    0.86
   3  -4  21    0.28    1.29
  -3  -4 -21    2.95    1.57
  -3   4 -21   -0.35    1.15
  -3   4 -21   -1.02    1.03
   3   4  22    2.31    1.18
   3  -4  22    0.68    1.58
  -3  -4 -22    0.11    2.02
  -3   4 -22    2.75    1.55
   3   4  23   -0.32    0.94
   3  -4  23   -0.50    1.43
  -3  -4 -23   -0.77    1.65
  -3   4 -23    0.97    1.27
   3  -4  24    4.91    1.59
  -3  -4 -24   -3.53    2.11
  -3   4 -24    2.27    1.80
   3  -4  25    9.06    2.33
  -3  -4 -25    3.84    3.10
  -3   4 -25   10.37    2.98
   3  -5 -25    1.91    2.00
  -3  -5  25    2.49    1.55
  -3   5  25   -0.27    2.06
   3   5 -24   -0.56    1.55
   3  -5 -24    0.98    2.19
  -3  -5  24    2.93    1.96
  -3   5  24    3.12    1.88
   3   5 -23    4.88    1.72
   3  -5 -23    2.40    2.07
  -3  -5  23    0.88    1.99
  -3   5  23    4.85    2.12
   3   5 -22    8.76    2.07
   3  -5 -22    6.90    3.23
  -3  -5  22    5.11    2.54
  -3   5  22   14.76    2.62
   3   5 -21    1.82    1.00
   3   5 -21    0.96    1.34
   3  -5 -21   -0.31    1.81
  -3  -5  21    0.66    1.49
  -3   5  21   -2.01    1.51
   3   5 -20   -0.73    1.08
   3   5 -20    0.30    1.06
   3  -5 -20    4.09    1.57
  -3  -5  20    0.50    1.32
  -3   5  20   -0.52    1.17
   3   5 -19   12.62    2.07
   3   5 -19   10.42    1.75
   3  -5 -19   10.56    2.95
  -3  -5  19   10.79    2.36
  -3   5  19   13.78    2.29
   3   5 -18    6.80    1.53
   3   5 -18    7.31    1.80
   3  -5 -18    9.61    2.44
  -3  -5  18    7.15    1.61
  -3   5  18    8.14    1.93
   3   5 -17   11.64    2.08
   3   5 -17   18.89    2.23
   3  -5 -17   24.87    3.16
  -3  -5  17   17.97    2.76
  -3   5  17   24.58    2.33
   3   5 -16    8.71    1.61
   3   5 -16    7.28    1.56
   3  -5 -16   12.34    2.26
  -3  -5  16   11.36    2.03
  -3   5  16   12.28    2.13
   3   5 -15    1.93    1.16
   3   5 -15    2.69    1.20
   3  -5 -15    3.62    1.65
  -3  -5  15    7.18    1.47
  -3   5  15    3.94    1.50
   3   5 -14    5.85    1.34
   3  -5 -14    5.94    1.77
  -3  -5  14    5.55    1.61
  -3   5  14    8.00    1.72
   3   5 -13    0.25    0.88
   3   5 -13    1.43    0.82
   3  -5 -13    1.22    0.96
  -3   5  13   -1.89    0.94
  -3  -5  13   -0.63    0.91
   3   5 -12    4.64    1.33
   3   5 -12    6.73    1.19
   3  -5 -12    4.21    1.54
  -3  -5  12    6.93    1.46
  -3   5  12    4.83    1.11
   3   5 -11    6.01    1.50
   3  -5 -11    7.79    1.60
   3  -5 -11   10.25    1.32
   3   5 -11    9.09    1.23
  -3  -5  11    7.61    1.54
  -3   5  11    7.75    0.95
   3   5 -10    2.83    1.19
   3  -5 -10    3.26    1.11
   3  -5 -10    4.96    1.05
   3   5 -10    0.96    1.01
  -3  -5  10    2.82    1.12
  -3   5  10    3.59    0.64
   3   5  -9    4.91    1.03
   3  -5  -9    1.13    0.79
   3  -5  -9    0.70    0.88
   3   5  -9    1.72    0.69
  -3  -5   9    0.88    0.91
  -3   5   9   -0.36    0.53
   3   5  -8    2.06    0.67
   3   5  -8    1.67    1.10
   3  -5  -8    2.08    0.83
   3  -5  -8    0.50    1.02
  -3  -5   8    0.42    0.90
  -3   5   8    1.62    0.58
   3  -5  -7   12.50    1.50
   3  -5  -7   10.63    1.71
   3   5  -7   13.69    1.96
  -3  -5   7   12.86    1.44
  -3  -5   7   15.36    1.06
  -3   5   7   13.62    1.04
   3   5  -6    6.74    1.56
   3  -5  -6    8.39    1.30
   3  -5  -6    6.99    1.01
  -3  -5   6   10.78    1.20
  -3   5   6    6.17    0.88
  -3  -5   6    8.45    1.15
   3   5  -5   57.98    3.40
   3  -5  -5   60.01    3.38
   3  -5  -5   55.23    2.68
  -3  -5   5   62.15    3.28
  -3   5   5   57.33    2.75
  -3  -5   5   63.18    2.81
   3   5  -4   27.94    2.49
   3  -5  -4   25.66    1.47
   3  -5  -4   28.22    2.05
  -3   5   4   28.60    1.84
  -3  -5   4   31.66    1.84
   3   5  -3   38.44    2.32
   3  -5  -3   35.86    1.85
   3  -5  -3   41.01    2.30
  -3  -5   3   34.54    2.14
  -3  -5   3   36.18    2.11
  -3   5   3   46.68    2.64
   3   5  -2   11.02    1.46
   3  -5  -2   12.24    1.48
   3  -5  -2   10.08    0.89
  -3  -5   2   12.49    1.15
  -3   5   2   12.89    1.28
   3  -5  -1   17.34    0.95
   3  -5  -1   22.61    1.74
   3   5  -1   18.66    1.91
  -3  -5   1   20.53    1.44
  -3   5   1   20.66    1.62
  -3  -5   1   18.71    1.13
   3   5   0    1.02    0.86
   3  -5   0    1.45    0.80
   3  -5   0    0.98    0.36
  -3  -5   0    1.71    0.59
  -3   5   0    1.49    0.75
  -3  -5   0    0.40    0.68
   3   5   1    5.45    1.18
   3  -5   1    7.06    1.10
  -3  -5  -1    5.58    0.91
  -3   5  -1    5.92    1.04
  -3  -5  -1    3.80    0.69
   3   5   2   10.63    1.52
   3  -5   2   11.66    1.45
  -3  -5  -2   12.45    0.94
  -3  -5  -2   14.29    1.24
  -3   5  -2   12.64    1.25
   3   5   3   32.59    2.26
   3  -5   3   33.94    2.38
  -3  -5  -3   33.71    1.53
  -3  -5  -3   30.68    2.21
  -3   5  -3   37.75    2.20
   3   5   4    3.13    0.92
   3  -5   4    2.79    0.77
  -3  -5  -4    0.86    0.86
  -3   5  -4    1.71    0.74
  -3  -5  -4    2.96    0.56
   3   5   5   -0.74    0.78
   3  -5   5   -0.78    0.74
  -3  -5  -5    0.80    0.47
  -3  -5  -5    0.38    0.71
  -3   5  -5    0.69    0.71
   3  -5   6   11.41    1.34
   3   5   6    8.26    1.25
  -3  -5  -6    7.57    1.34
  -3  -5  -6    7.23    0.75
  -3   5  -6    5.39    1.32
   3  -5   7    1.06    0.82
   3   5   7    0.19    0.74
  -3  -5  -7    0.53    0.53
  -3   5  -7   -0.16    0.83
  -3  -5  -7    1.35    0.88
   3   5   8   22.56    1.93
   3  -5   8   24.12    2.17
  -3  -5  -8   25.27    1.42
  -3  -5  -8   28.71    2.08
  -3   5  -8   26.00    2.26
   3   5   9   10.63    1.53
   3  -5   9   14.36    1.71
  -3  -5  -9    9.08    1.90
  -3   5  -9   13.82    1.74
   3  -5  10   31.71    2.53
   3   5  10   29.42    2.20
  -3  -5 -10   39.11    3.00
  -3   5 -10   37.43    2.87
   3   5  11   29.63    2.38
   3  -5  11   31.44    2.70
   3   5  11   27.08    1.55
  -3   5 -11   26.94    2.58
  -3  -5 -11   29.10    3.11
   3   5  12   24.78    2.22
   3  -5  12   27.33    2.67
  -3  -5 -12   24.89    3.15
  -3   5 -12   25.49    2.59
   3   5  13   18.66    1.39
   3  -5  13   21.21    2.57
   3   5  13   20.80    2.15
  -3  -5 -13   25.64    2.93
  -3   5 -13   25.31    2.42
   3   5  14   17.00    1.41
   3   5  14   17.36    2.10
   3  -5  14   17.08    2.48
  -3  -5 -14   15.63    2.77
  -3   5 -14   20.77    2.31
   3   5  15   17.43    2.06
   3   5  15   14.00    1.61
   3  -5  15   23.62    2.69
  -3  -5 -15   20.59    2.97
  -3   5 -15   15.80    2.41
   3   5  16    5.17    1.10
   3  -5  16    3.82    1.51
   3   5  16    6.76    1.43
  -3  -5 -16   10.09    2.18
  -3   5 -16    3.56    1.63
   3   5  17    3.46    0.99
   3  -5  17    3.13    1.43
   3   5  17    3.75    1.38
  -3  -5 -17    1.32    1.89
  -3   5 -17    2.71    1.48
   3   5  18    5.10    1.07
   3   5  18    2.41    1.47
   3  -5  18    3.34    1.88
  -3   5 -18    5.39    1.70
  -3  -5 -18    0.48    1.76
   3   5  19   15.71    2.01
   3   5  19   10.10    1.83
   3  -5  19   14.27    2.70
  -3  -5 -19    9.28    3.11
  -3   5 -19   13.00    2.53
   3   5  20    0.14    0.89
   3   5  20    0.62    1.09
   3  -5  20    0.09    1.36
  -3  -5 -20    2.32    1.65
  -3   5 -20   -1.26    1.34
   3   5  21    3.95    1.57
   3   5  21    3.32    1.35
   3  -5  21    9.29    2.23
  -3   5 -21    8.23    2.17
  -3  -5 -21    6.30    2.75
   3  -5  22   -0.03    1.96
  -3  -5 -22    1.25    2.08
  -3   5 -22    3.68    1.76
   3  -5  23   13.50    3.24
  -3  -5 -23   12.91    3.64
  -3   5 -23   12.99    3.28
   3  -5  24    1.77    1.94
  -3   5 -24    1.98    1.73
  -3  -5 -24   -0.33    1.76
   3  -6 -24    1.54    2.64
  -3   6  24    2.27    2.30
  -3  -6  24    3.94    2.23
   3  -6 -23    5.09    3.29
  -3   6  23    6.91    2.76
  -3  -6  23   13.49    2.90
   3  -6 -22    1.10    2.18
  -3  -6  22    0.62    1.81
  -3   6  22    1.76    1.78
   3  -6 -21    2.66    2.15
   3   6 -21    0.23    1.32
  -3  -6  21    3.79    1.84
  -3   6  21    2.25    1.55
   3   6 -20    3.29    1.62
   3  -6 -20    4.79    2.55
  -3  -6  20    7.87    2.26
  -3   6  20    7.15    2.26
   3   6 -19   15.01    2.31
   3   6 -19    7.21    2.03
   3  -6 -19   15.24    2.73
  -3  -6  19   18.23    2.37
  -3   6  19   18.66    3.04
   3   6 -18    1.10    1.25
   3  -6 -18    2.83    1.93
   3   6 -18    0.83    1.21
  -3   6  18    4.17    1.65
  -3  -6  18    5.08    1.78
   3  -6 -17   19.45    3.46
   3   6 -17   16.78    2.52
   3   6 -17   19.08    2.40
  -3   6  17   26.28    2.73
  -3  -6  17   23.23    2.65
   3  -6 -16    7.89    2.19
   3   6 -16    6.74    1.64
  -3   6  16    5.77    1.92
  -3  -6  16    6.95    2.02
   3   6 -15    7.11    1.65
   3  -6 -15    9.50    2.07
   3   6 -15    5.53    1.44
  -3   6  15    8.03    1.46
  -3  -6  15    5.61    1.92
   3  -6 -14   15.60    2.33
   3   6 -14   14.13    2.02
   3   6 -14    9.62    1.95
  -3   6  14   13.49    2.15
  -3  -6  14   11.25    2.28
   3  -6 -13    3.90    1.62
   3   6 -13    2.80    1.16
   3   6 -13    1.56    1.40
  -3   6  13    5.27    1.45
  -3   6  13    3.96    0.94
  -3  -6  13    3.46    1.56
   3  -6 -12   27.39    2.62
   3  -6 -12   33.94    3.14
   3   6 -12   25.65    2.27
   3   6 -12   21.08    2.74
  -3   6  12   25.46    1.99
  -3  -6  12   31.30    2.92
   3  -6 -11   11.72    1.76
   3  -6 -11    9.62    1.88
   3   6 -11   11.20    1.37
   3   6 -11   10.39    1.89
  -3   6  11    9.57    1.23
  -3  -6  11   13.29    2.18
   3  -6 -10   27.69    2.77
   3  -6 -10   31.73    3.01
   3   6 -10   27.13    3.01
  -3   6  10   28.19    2.03
  -3  -6  10   33.86    2.98
   3  -6  -9   33.71    2.91
   3  -6  -9   34.16    2.76
   3   6  -9   26.68    2.92
  -3   6   9   30.52    1.92
  -3  -6   9   30.38    2.21
  -3  -6   9   30.88    2.77
   3  -6  -8   12.81    1.49
   3  -6  -8   13.73    1.97
   3   6  -8   12.40    1.66
  -3   6   8   11.33    1.31
  -3  -6   8   13.62    1.31
  -3  -6   8   15.39    1.86
   3  -6  -7    4.24    0.94
   3  -6  -7    4.47    1.09
   3   6  -7    1.91    1.25
  -3   6   7    3.27    0.88
  -3  -6   7    3.19    0.87
  -3  -6   7    3.22    1.19
   3  -6  -6   11.41    1.25
   3  -6  -6   11.83    1.35
   3   6  -6   10.39    1.72
  -3   6   6   12.63    1.34
  -3  -6   6   11.30    1.58
   3  -6  -5   11.50    1.95
   3  -6  -5   16.94    1.33
   3   6  -5   18.08    2.11
  -3   6   5   16.63    1.69
  -3  -6   5   20.12    1.72
  -3  -6   5   17.19    1.45
   3  -6  -4    5.18    1.22
   3  -6  -4    3.11    0.68
   3   6  -4    5.38    1.54
  -3   6   4    6.39    1.02
  -3  -6   4    4.32    0.87
   3  -6  -3   14.20    1.72
   3  -6  -3   15.38    1.08
   3   6  -3   13.69    2.06
  -3   6   3   14.21    1.63
  -3  -6   3   16.90    1.45
   3  -6  -2   22.51    1.79
   3  -6  -2   16.85    1.17
   3   6  -2   18.14    2.11
  -3   6   2   23.06    1.90
  -3  -6   2   17.32    1.49
   3  -6  -1    1.28    1.04
   3  -6  -1    2.30    0.47
   3   6  -1    2.44    1.16
  -3   6   1    5.03    1.09
  -3  -6   1    2.58    0.76
  -3  -6   1    2.29    0.80
   3  -6   0    2.67    0.95
   3   6   0    0.76    1.05
  -3   6   0    2.26    0.95
  -3  -6   0    1.44    0.85
  -3  -6   0    0.62    0.76
   3  -6   1    6.41    1.30
   3   6   1    5.39    1.39
  -3   6  -1    5.94    1.32
  -3  -6  -1    3.92    1.07
  -3  -6  -1    5.77    0.88
   3  -6   2   11.16    1.58
   3   6   2    7.99    1.71
  -3   6  -2   11.09    1.59
  -3  -6  -2    9.72    1.06
  -3  -6  -2    8.13    1.25
   3  -6   3   -1.23    0.97
   3   6   3    3.16    0.95
  -3   6  -3    1.59    0.97
   3  -6   4    1.72    1.17
   3   6   4    6.76    1.27
  -3   6  -4    0.30    1.21
  -3  -6  -4    4.39    0.75
  -3  -6  -4    4.22    1.04
   3  -6   5    5.64    1.25
   3   6   5    3.55    1.35
  -3   6  -5    5.29    1.07
  -3  -6  -5    5.68    1.14
  -3  -6  -5    3.17    0.75
   3  -6   6    5.69    1.37
   3   6   6    6.60    1.39
  -3   6  -6    5.84    1.33
  -3  -6  -6    3.21    0.75
  -3  -6  -6    5.08    1.31
   3  -6   7   17.22    2.19
   3   6   7   18.18    2.22
  -3   6  -7   22.59    2.29
  -3  -6  -7   16.63    2.20
  -3  -6  -7   17.21    1.34
   3  -6   8   34.68    2.94
   3   6   8   29.86    2.69
  -3   6  -8   38.73    3.18
  -3  -6  -8   31.31    3.03
   3  -6   9   22.65    2.42
   3   6   9   22.26    2.14
  -3   6  -9   18.57    2.15
  -3  -6  -9   20.39    2.49
  -3  -6  -9   20.78    1.53
   3  -6  10   12.89    2.07
   3   6  10   12.57    1.73
  -3   6 -10   13.75    2.24
  -3  -6 -10   14.09    2.20
   3  -6  11    1.48    1.48
   3   6  11    3.35    1.14
   3   6  11    4.94    0.78
  -3   6 -11    1.76    1.58
  -3  -6 -11    2.73    1.61
   3  -6  12    0.70    0.90
   3   6  12   -0.47    0.93
   3   6  12    0.11    0.62
  -3   6 -12    0.33    1.15
  -3  -6 -12    1.59    1.22
   3  -6  13    9.09    2.06
   3   6  13    8.79    1.28
   3   6  13    8.86    1.60
  -3  -6 -13    7.59    2.19
  -3   6 -13   11.44    2.15
   3  -6  14   16.69    2.19
   3   6  14   17.19    2.06
   3   6  14   12.64    1.43
  -3   6 -14   16.37    2.17
  -3  -6 -14   17.92    2.78
   3  -6  15   -0.59    1.53
   3   6  15    3.00    0.83
   3   6  15    0.88    1.17
  -3   6 -15    1.82    1.47
  -3  -6 -15    1.87    1.60
   3  -6  16    9.48    2.18
   3   6  16    7.08    1.22
  -3   6 -16    7.21    2.19
  -3  -6 -16    8.36    1.95
   3  -6  17    3.58    2.01
   3   6  17    3.99    1.50
   3   6  17    3.83    1.10
  -3   6 -17    5.43    1.46
  -3  -6 -17    3.90    2.10
   3  -6  18    8.46    2.09
   3   6  18    7.54    1.82
   3   6  18    7.47    1.35
  -3   6 -18    7.04    2.18
  -3  -6 -18    8.97    2.67
   3  -6  19    6.30    2.39
   3   6  19    5.18    1.59
   3   6  19    7.38    1.82
  -3   6 -19   10.56    2.05
  -3  -6 -19    0.89    2.08
   3  -6  20   13.79    3.38
   3   6  20   11.27    2.33
  -3   6 -20   19.75    2.98
  -3  -6 -20   10.96    3.32
   3  -6  21   -0.05    1.65
  -3   6 -21    0.01    1.49
  -3  -6 -21   -0.65    1.74
   3  -6  22    4.59    2.50
  -3   6 -22    4.77    2.25
  -3  -6 -22    3.07    2.43
   3  -6  23    5.58    2.74
  -3   6 -23    6.24    2.46
  -3  -6 -23    1.77    2.68
   3  -7 -22   13.91    4.36
  -3  -7  22   20.37    3.32
  -3   7  22   13.14    3.55
   3  -7 -21    0.76    2.28
   3   7 -21    2.48    1.62
  -3   7  21    4.76    1.90
  -3  -7  21    0.88    2.15
   3  -7 -20    1.38    2.28
   3   7 -20    4.87    1.89
  -3   7  20    7.65    2.12
  -3  -7  20    9.31    2.56
   3  -7 -19   13.14    3.45
   3   7 -19   13.80    2.46
  -3   7  19   13.72    2.28
  -3  -7  19   12.04    3.22
   3  -7 -18    0.70    1.57
   3   7 -18    0.70    1.18
  -3   7  18   -1.64    1.42
  -3  -7  18    0.80    1.48
   3  -7 -17   19.16    3.30
   3   7 -17   10.05    2.61
  -3   7  17   18.40    2.81
  -3  -7  17   19.26    3.17
   3  -7 -16   10.92    2.90
   3   7 -16   13.17    2.59
  -3   7  16   17.63    2.32
  -3  -7  16   16.26    3.03
   3  -7 -15    4.29    2.12
   3   7 -15    3.71    1.75
  -3   7  15    4.06    1.86
  -3  -7  15    6.98    2.04
   3  -7 -14   11.16    2.65
   3   7 -14   11.62    2.32
  -3   7  14   14.92    1.99
  -3  -7  14   11.69    2.68
   3  -7 -13   46.58    4.73
   3   7 -13   45.23    4.34
  -3  -7  13   54.56    4.96
  -3   7  13   44.05    2.96
   3  -7 -12    6.96    1.91
   3  -7 -12    5.75    2.11
   3   7 -12    9.54    1.97
  -3   7  12    5.44    1.43
  -3  -7  12    8.31    1.23
  -3  -7  12    8.78    2.22
   3  -7 -11   88.34    7.12
   3  -7 -11  107.52    6.18
   3   7 -11   90.13    6.53
  -3   7  11   85.81    4.99
  -3  -7  11  104.98    7.25
  -3  -7  11   90.06    5.25
   3  -7 -10   90.08    6.48
   3  -7 -10   89.44    6.16
   3   7 -10   88.46    6.00
  -3   7  10   82.35    4.65
  -3  -7  10   88.86    5.03
  -3  -7  10  117.91    7.10
   3  -7  -9   16.45    2.26
   3  -7  -9   25.65    2.86
   3   7  -9   18.74    2.72
  -3   7   9   15.20    2.05
  -3  -7   9   32.97    2.79
  -3  -7   9   20.40    1.75
   3  -7  -8   66.72    4.40
   3  -7  -8   74.78    5.35
   3   7  -8   74.91    5.59
  -3   7   8   71.27    4.01
  -3  -7   8   72.26    3.99
  -3  -7   8   77.64    5.13
   3  -7  -7   21.33    1.94
   3  -7  -7   24.01    2.34
   3   7  -7   24.76    3.15
  -3   7   7   20.61    1.94
  -3  -7   7   23.23    2.56
   3  -7  -6    0.34    0.67
   3  -7  -6    1.13    0.84
   3   7  -6    0.11    1.04
  -3   7   6   -0.31    0.75
  -3  -7   6    1.61    0.94
  -3  -7   6   -0.01    0.66
   3  -7  -5    4.66    0.86
   3  -7  -5    4.33    1.25
   3   7  -5    7.24    1.88
  -3  -7   5    6.16    1.14
  -3   7   5    8.66    1.29
  -3  -7   5    5.92    1.43
   3  -7  -4   20.00    1.46
   3  -7  -4   20.85    2.42
   3   7  -4   27.08    2.93
  -3   7   4   21.62    2.08
  -3  -7   4   23.63    1.68
  -3  -7   4   18.76    2.30
   3  -7  -3   15.19    1.96
   3   7  -3    8.18    2.22
  -3   7   3   11.17    1.71
  -3  -7   3   12.56    1.47
  -3  -7   3   10.55    1.56
   3  -7  -2   19.66    2.56
   3   7  -2   20.97    2.66
  -3  -7   2   24.14    1.99
  -3   7   2   22.92    2.27
  -3  -7   2   21.89    1.72
   3  -7  -1   10.56    1.81
   3   7  -1    7.58    1.79
  -3   7   1    7.84    1.64
  -3  -7   1    7.06    1.23
   3  -7   0   28.91    2.76
   3   7   0   28.02    2.91
  -3   7   0   30.66    2.90
  -3  -7   0   27.54    2.14
  -3  -7   0   28.73    2.15
   3  -7   1   15.22    2.15
   3   7   1   14.60    2.22
  -3   7  -1   17.34    1.90
  -3  -7  -1   13.79    1.81
  -3  -7  -1   13.53    1.53
   3  -7   2   20.07    2.68
   3   7   2   26.28    2.39
  -3   7  -2   25.53    2.90
  -3  -7  -2   24.92    1.94
  -3  -7  -2   25.18    2.13
   3  -7   3    8.72    1.65
   3   7   3    4.94    1.54
  -3   7  -3    9.02    1.73
  -3  -7  -3    5.07    1.25
  -3  -7  -3    4.84    1.30
   3  -7   4    9.43    1.49
   3   7   4    7.90    1.77
  -3   7  -4    7.35    1.72
  -3  -7  -4    8.00    1.49
  -3  -7  -4    6.24    1.08
   3  -7   5   39.75    3.66
   3   7   5   42.03    3.66
  -3  -7  -5   39.52    2.43
  -3   7  -5   43.89    3.36
  -3  -7  -5   46.23    3.59
   3  -7   6   30.38    3.45
   3   7   6   36.79    3.54
  -3   7  -6   34.85    3.39
  -3  -7  -6   29.09    2.91
   3  -7   7   22.14    2.77
   3   7   7   22.36    2.60
  -3   7  -7   21.24    2.83
  -3  -7  -7   18.76    2.56
  -3  -7  -7   17.50    1.67
   3  -7   8   12.61    1.93
   3   7   8   13.07    2.35
  -3   7  -8   11.59    2.03
  -3  -7  -8   11.03    2.17
  -3  -7  -8   13.64    1.42
   3  -7   9   23.64    2.76
   3   7   9   20.69    2.10
  -3   7  -9   23.13    2.69
  -3  -7  -9   21.84    2.72
  -3  -7  -9   20.02    1.99
   3  -7  10    4.02    1.45
   3   7  10    2.52    1.32
  -3   7 -10    3.58    1.56
  -3  -7 -10    3.35    0.94
  -3  -7 -10    1.28    1.50
   3  -7  11   39.86    3.69
   3   7  11   35.68    3.18
   3   7  11   32.56    2.31
  -3   7 -11   36.35    3.83
  -3  -7 -11   36.40    3.68
   3  -7  12    8.38    2.14
   3   7  12    9.57    1.83
   3   7  12   10.82    1.49
  -3   7 -12   10.01    2.19
  -3  -7 -12    8.91    2.22
   3  -7  13    1.51    1.54
   3   7  13   -1.00    1.27
   3   7  13    0.87    0.99
  -3   7 -13    3.56    1.46
  -3  -7 -13    2.82    1.23
   3  -7  14    5.40    2.18
   3   7  14    6.29    1.76
  -3   7 -14    9.21    2.09
  -3  -7 -14    7.04    2.27
   3  -7  15    2.41    1.98
   3   7  15    4.69    1.05
   3   7  15    0.86    1.48
  -3   7 -15    1.51    1.82
  -3  -7 -15    3.90    1.93
   3  -7  16   10.64    2.70
   3   7  16    9.71    2.07
   3   7  16    9.00    1.76
  -3   7 -16   11.85    2.52
  -3  -7 -16   13.08    2.38
   3  -7  17    7.00    2.27
   3   7  17    3.01    1.59
   3   7  17    3.44    1.24
  -3   7 -17    5.48    1.81
  -3  -7 -17    2.64    2.15
   3  -7  18   -0.03    1.94
   3   7  18    1.41    1.41
  -3   7 -18    2.57    1.94
  -3  -7 -18    4.36    2.12
   3  -7  19   12.75    2.83
   3   7  19    3.68    2.04
  -3   7 -19    6.58    2.73
  -3  -7 -19   10.35    2.75
   3  -7  20    0.09    1.66
  -3   7 -20    2.13    2.01
  -3  -7 -20    2.43    1.99
   3  -7  21    2.13    2.25
  -3   7 -21    4.65    2.24
  -3  -7 -21    1.20    2.28
   3  -8 -20    7.08    3.15
   3   8 -20    1.70    2.32
  -3   8  20    9.25    2.70
  -3  -8  20   10.73    2.91
   3  -8 -19   11.78    3.57
   3   8 -19   12.75    2.81
  -3   8  19   13.11    3.20
  -3  -8  19   14.72    3.39
   3  -8 -18   16.06    3.65
   3   8 -18   12.79    3.13
  -3   8  18   15.46    2.67
  -3  -8  18   21.00    3.83
   3  -8 -17   13.40    3.66
   3   8 -17    9.86    2.78
  -3   8  17   21.05    3.11
  -3  -8  17   11.83    3.42
   3  -8 -16    9.01    3.01
   3   8 -16   12.54    2.54
  -3   8  16   10.64    2.84
  -3  -8  16   10.61    2.89
   3  -8 -15   10.69    2.67
   3   8 -15    7.08    2.33
  -3   8  15    8.59    2.56
  -3  -8  15   10.72    2.77
   3  -8 -14   -1.61    1.67
   3   8 -14   -1.86    1.59
  -3   8  14   -0.63    1.31
  -3  -8  14   -2.56    1.79
   3  -8 -13   16.74    2.60
   3  -8 -13   14.27    2.89
   3   8 -13   19.24    3.00
  -3  -8  13   20.07    3.36
   3  -8 -12   -0.54    1.36
   3  -8 -12    0.36    1.42
   3   8 -12   -0.94    1.11
  -3   8  12   -1.25    0.91
  -3  -8  12    2.37    1.51
   3  -8 -11    6.44    1.94
   3  -8 -11    9.00    2.17
   3   8 -11    9.14    2.23
  -3   8  11    7.97    1.80
  -3  -8  11    8.91    2.23
   3  -8 -10    1.80    1.35
   3  -8 -10    3.29    1.41
   3   8 -10    0.90    1.60
  -3   8  10    0.44    1.07
  -3  -8  10    1.57    1.51
   3  -8  -9   15.97    2.05
   3  -8  -9   15.38    2.57
   3   8  -9   15.48    2.74
  -3  -8   9   15.74    2.19
   3  -8  -8    6.18    1.55
   3  -8  -8    7.43    1.48
   3   8  -8    7.46    2.08
  -3   8   8    4.50    1.45
  -3  -8   8    6.47    1.96
   3  -8  -7   47.56    3.99
   3  -8  -7   32.31    2.67
   3   8  -7   40.68    3.58
  -3   8   7   36.32    3.04
  -3  -8   7   44.05    3.74
   3  -8  -6   36.76    3.56
   3   8  -6   33.19    4.01
  -3   8   6   28.82    2.72
  -3  -8   6   33.66    3.16
   3  -8  -5   11.89    1.74
   3   8  -5   13.16    2.61
  -3   8   5   14.69    1.88
  -3  -8   5   11.85    1.98
  -3  -8   5   10.22    1.30
   3  -8  -4    0.34    1.14
   3   8  -4    3.29    1.39
  -3   8   4    1.81    1.01
  -3  -8   4   -0.32    1.01
  -3  -8   4   -0.51    0.68
   3  -8  -3    4.17    1.67
   3   8  -3    8.82    1.94
  -3   8   3    6.59    1.54
  -3  -8   3    3.66    1.03
  -3  -8   3    5.16    1.38
   3  -8  -2    7.55    1.93
   3   8  -2    7.24    1.77
  -3   8   2    9.60    1.80
  -3  -8   2    8.21    1.59
  -3  -8   2    9.46    1.28
   3  -8  -1    6.18    1.85
   3   8  -1    8.05    1.96
  -3  -8   1    5.03    1.30
  -3   8   1    8.12    1.75
  -3  -8   1    7.98    1.46
   3  -8   0    3.00    1.14
   3   8   0    0.46    1.43
  -3   8   0    3.02    1.39
  -3  -8   0    1.08    1.05
   3  -8   1   19.44    2.39
   3   8   1   17.52    2.29
  -3   8  -1   13.84    2.17
  -3  -8  -1   15.53    2.14
  -3  -8  -1   18.51    2.00
   3  -8   2    9.24    2.05
   3   8   2   14.54    2.14
  -3   8  -2   12.34    2.10
  -3  -8  -2    7.16    1.49
  -3  -8  -2    8.23    1.48
   3  -8   3   16.29    2.24
   3   8   3   18.70    2.58
  -3   8  -3   16.62    2.50
  -3  -8  -3   13.86    2.02
  -3  -8  -3   16.39    1.83
   3   8   4   18.11    2.54
   3  -8   4   16.74    2.68
  -3   8  -4   19.63    2.74
  -3  -8  -4   14.15    1.84
   3  -8   5   14.38    2.39
   3   8   5   12.47    2.36
  -3   8  -5   14.65    2.17
  -3  -8  -5   15.69    2.09
  -3  -8  -5   14.69    1.64
   3  -8   6    9.59    2.07
   3   8   6    3.59    1.95
  -3   8  -6   10.43    2.18
  -3  -8  -6    8.25    1.36
   3  -8   7    5.65    1.90
   3   8   7    2.36    1.97
  -3   8  -7    5.23    1.99
  -3  -8  -7    6.86    1.65
  -3  -8  -7    5.22    1.22
   3  -8   8   13.73    2.73
   3   8   8   15.11    2.75
  -3   8  -8   18.52    2.96
  -3  -8  -8   14.37    1.82
  -3  -8  -8   12.55    2.48
   3  -8   9    5.63    2.22
   3   8   9    8.21    1.86
  -3  -8  -9    5.85    1.88
  -3   8  -9    9.40    2.30
  -3  -8  -9    6.70    1.32
   3  -8  10    7.02    2.08
   3   8  10    8.36    1.86
  -3   8 -10    6.21    2.17
  -3  -8 -10    6.39    1.44
  -3  -8 -10    7.02    2.00
   3  -8  11    4.12    1.61
   3   8  11    0.19    1.40
  -3   8 -11    1.64    1.77
  -3  -8 -11    1.05    1.52
   3  -8  12   12.58    2.66
   3   8  12   10.12    1.60
   3   8  12   10.18    2.22
  -3   8 -12   13.78    2.71
  -3  -8 -12    9.13    2.53
   3  -8  13    8.93    2.18
   3   8  13    3.15    1.51
   3   8  13    7.88    1.83
  -3   8 -13    6.65    2.42
  -3  -8 -13    6.73    2.25
   3  -8  14    0.51    1.49
   3   8  14    0.14    0.90
   3   8  14   -0.31    1.14
  -3   8 -14    2.24    1.53
  -3  -8 -14   -0.89    1.44
   3  -8  15   -0.92    1.67
   3   8  15    0.03    1.36
  -3   8 -15    1.96    1.72
  -3  -8 -15    2.53    1.62
   3   8  16    1.56    1.40
   3  -8  16    1.02    1.77
  -3   8 -16    1.81    1.91
  -3  -8 -16   -0.23    1.75
   3   8  17    2.01    1.94
   3  -8  17    6.75    2.53
  -3  -8 -17    6.41    2.48
  -3   8 -17    6.09    2.45
   3   8  18    3.05    2.30
   3  -8  18   12.99    2.88
  -3   8 -18    3.21    2.20
  -3  -8 -18    3.59    2.65
   3  -8  19   14.60    3.53
  -3  -8 -19    9.40    3.19
  -3   8 -19    7.85    3.33
   3  -9 -17   14.90    3.23
   3   9 -17    9.22    2.87
  -3   9  17    9.62    3.02
  -3  -9  17    6.00    3.41
   3  -9 -16    3.75    2.72
   3   9 -16    3.13    2.49
  -3  -9  16   10.49    2.81
  -3   9  16    9.12    2.63
   3  -9 -15    2.08    2.22
   3   9 -15    3.58    2.18
  -3   9  15    4.74    2.13
  -3  -9  15    3.99    2.47
   3  -9 -14    2.56    1.86
   3   9 -14    2.28    1.89
  -3  -9  14    1.13    2.00
   3  -9 -13    4.21    2.41
   3   9 -13    6.12    2.50
  -3  -9  13    7.98    2.65
   3  -9 -12    5.16    2.17
   3   9 -12    4.63    2.37
  -3  -9  12   10.00    2.61
   3  -9 -11    8.52    2.40
   3   9 -11    6.54    2.58
  -3  -9  11    5.04    2.54
  -3   9  11    9.61    1.82
   3  -9 -10    4.35    2.26
   3   9 -10    9.82    2.33
  -3  -9  10    7.88    2.33
  -3   9  10    4.74    1.64
   3  -9  -9    7.13    2.23
   3   9  -9    3.64    2.33
  -3   9   9    4.47    1.70
  -3  -9   9    8.64    2.07
   3  -9  -8    6.30    1.97
   3   9  -8    9.89    2.56
  -3  -9   8    6.27    2.18
  -3   9   8   12.47    1.84
   3   9  -7   -0.12    1.48
   3  -9  -7    2.77    1.55
  -3   9   7    0.56    1.29
  -3  -9   7    3.03    1.43
   3  -9  -6    7.81    1.81
   3   9  -6    8.40    2.45
  -3  -9   6    8.03    2.07
  -3   9   6    7.31    1.82
   3   9  -5   12.33    3.10
   3  -9  -5   17.65    2.70
  -3  -9   5   14.85    2.41
  -3   9   5   16.14    2.48
   3  -9  -4   13.16    2.24
   3   9  -4   12.06    2.70
  -3   9   4    8.09    2.13
  -3  -9   4   13.28    2.27
   3   9  -3   12.23    2.39
   3  -9  -3    9.07    2.25
  -3   9   3    7.66    2.01
  -3  -9   3    6.52    1.87
   3  -9  -2    3.87    1.78
   3   9  -2    4.68    1.88
  -3  -9   2    3.67    1.54
  -3   9   2    4.36    1.71
   3   9  -1   12.29    2.19
   3  -9  -1    5.51    1.68
  -3   9   1    6.86    2.13
  -3  -9   1    7.66    1.80
   3  -9   0    3.34    1.82
   3   9   0    0.94    1.46
  -3  -9   0    5.71    1.39
  -3   9   0    2.90    1.72
   3   9   1    1.25    1.59
   3  -9   1   -1.33    1.34
  -3   9  -1    1.93    1.50
  -3  -9  -1    0.77    1.05
  -3  -9  -1    3.30    1.09
   3   9   2    5.25    1.78
   3  -9   2    3.27    1.68
  -3  -9  -2    0.85    1.44
  -3   9  -2    0.47    1.70
  -3  -9  -2    2.97    1.21
   3  -9   3    8.54    2.20
   3   9   3    6.21    2.15
  -3  -9  -3    8.28    1.58
  -3  -9  -3    5.62    1.60
  -3   9  -3    7.41    2.21
   3   9   4   10.74    2.48
   3  -9   4    9.80    2.53
  -3   9  -4   10.08    2.44
  -3  -9  -4    8.49    1.85
   3   9   5    8.13    2.11
   3  -9   5   10.43    2.37
  -3  -9  -5    2.72    1.98
  -3   9  -5    7.24    2.16
  -3  -9  -5    5.36    1.48
   3  -9   6    3.70    2.06
   3   9   6    5.16    1.92
  -3  -9  -6    7.06    1.66
  -3   9  -6    3.22    1.73
  -3  -9  -6    4.20    1.49
   3  -9   7    9.38    2.60
   3   9   7   12.12    2.78
  -3  -9  -7    8.85    2.07
  -3   9  -7    7.73    2.61
  -3  -9  -7   10.33    1.71
   3  -9   8   42.04    4.78
   3   9   8   43.97    4.67
  -3   9  -8   38.87    4.09
  -3  -9  -8   33.24    3.94
  -3  -9  -8   37.46    3.32
   3  -9   9    3.75    2.05
   3   9   9    0.53    1.89
  -3   9  -9    1.95    1.99
  -3  -9  -9    3.08    1.57
  -3  -9  -9    3.74    1.28
   3  -9  10    3.75    2.07
   3   9  10    6.90    1.78
  -3   9 -10    3.07    2.01
  -3  -9 -10    1.61    1.87
  -3  -9 -10    2.87    1.34
   3  -9  11    1.68    1.64
   3   9  11   -1.05    1.34
  -3  -9 -11    0.87    1.04
  -3  -9 -11   -0.65    1.42
  -3   9 -11    1.33    1.28
   3  -9  12    1.97    1.62
   3   9  12    1.50    1.57
  -3   9 -12   -0.24    1.95
  -3  -9 -12    2.91    1.78
   3  -9  13   26.00    4.36
   3   9  13   18.25    3.25
  -3  -9 -13   19.64    3.89
  -3   9 -13   36.46    4.45
   3   9  14    9.68    2.58
   3  -9  14   13.49    3.48
  -3  -9 -14   10.36    2.88
  -3   9 -14   12.47    3.14
   3  -9  15   -2.87    1.95
   3   9  15    0.13    1.59
  -3   9 -15   -0.44    1.93
  -3  -9 -15   -1.67    1.83
   3  -9  16    4.41    2.32
   3   9  16   -0.26    2.09
  -3   9 -16    3.16    2.18
  -3  -9 -16    1.53    2.15
   3 -10 -13    2.14    2.07
   3  10 -13    1.77    2.16
  -3 -10  13    0.86    2.13
   3 -10 -12    1.82    1.94
   3  10 -12    2.52    1.72
  -3 -10  12    0.35    2.10
   3 -10 -11    0.18    1.64
   3  10 -11    2.07    1.82
  -3 -10  11   -0.28    1.63
   3  10 -10    1.23    1.86
   3 -10 -10   -0.62    1.38
  -3  10  10    1.23    1.32
  -3 -10  10    1.91    1.70
   3 -10  -9    3.61    2.02
   3  10  -9    1.51    2.10
  -3 -10   9    4.21    2.01
  -3  10   9    1.23    1.56
   3  10  -8    1.45    2.21
   3 -10  -8    5.62    2.02
  -3 -10   8    2.28    1.97
  -3  10   8    2.03    1.69
   3 -10  -7    5.70    2.26
   3  10  -7    5.83    2.46
  -3  10   7    5.50    1.92
  -3 -10   7    7.07    2.26
   3 -10  -6   12.29    2.66
   3  10  -6   13.04    3.05
  -3  10   6    7.51    2.43
  -3 -10   6   11.28    2.66
   3 -10  -5   29.70    4.34
   3  10  -5   33.65    4.10
  -3 -10   5   37.29    4.16
  -3  10   5   31.42    3.91
   3  10  -4   26.48    4.25
   3 -10  -4   25.79    4.01
  -3 -10   4   33.78    3.75
  -3  10   4   25.01    3.35
   3 -10  -3    6.94    2.51
   3  10  -3    7.79    2.40
  -3  10   3    8.66    2.21
  -3 -10   3    6.68    2.19
   3 -10  -2    6.88    1.97
   3  10  -2    5.32    2.24
  -3  10   2    7.79    2.05
  -3 -10   2    4.41    1.94
   3 -10  -1    9.87    2.85
   3  10  -1   14.54    2.69
  -3 -10   1    8.08    2.29
  -3  10   1   12.54    2.71
   3  10   0   13.53    3.01
   3 -10   0   10.73    2.95
  -3 -10   0   12.19    2.31
  -3  10   0   11.14    2.41
   3 -10   1   13.37    2.85
   3  10   1    9.08    2.21
  -3 -10  -1    9.65    2.09
  -3  10  -1    9.94    2.81
   3  10   2    8.30    2.60
   3 -10   2    9.05    2.41
  -3 -10  -2    8.06    2.00
  -3  10  -2    8.76    2.57
   3 -10   3    6.01    2.04
   3  10   3    1.92    1.91
  -3 -10  -3    3.04    1.47
  -3  10  -3    1.15    1.86
   3  10   4   22.72    3.46
   3 -10   4   19.19    3.85
  -3 -10  -4   21.11    2.58
  -3  10  -4   15.16    3.09
   3 -10   5   26.49    3.39
   3  10   5   18.98    3.70
  -3  10  -5   23.49    4.04
   3  10   6   10.51    2.51
   3 -10   6   12.86    2.97
  -3 -10  -6    7.17    2.19
  -3  10  -6    8.84    2.89
   3 -10   7    1.25    2.50
   3  10   7    3.29    1.96
  -3  10  -7    6.45    1.96
  -3 -10  -7    6.97    1.67
   3  10   8   10.06    2.75
   3 -10   8    5.70    2.37
  -3  10  -8    7.13    2.76
   3  10   9    0.62    1.65
   3 -10   9   -0.82    1.63
  -3  10  -9   -0.19    1.17
   3  10  10    2.35    1.81
   3 -10  10    2.71    2.26
  -3  10 -10    0.72    1.96
  -3 -10 -10    2.25    1.81
   3  10  11    1.92    1.89
   3 -10  11    3.88    2.38
  -3 -10 -11    2.08    1.88
  -3  10 -11    3.05    2.33
   3  10  12    4.07    2.17
   3 -10  12    4.37    2.70
  -3  10 -12    5.50    2.48
  -3 -10 -12    3.29    2.29
   3  11  -6    1.20    1.80
   3 -11  -6    0.84    1.35
  -3 -11   6   -0.41    1.59
  -3  11   6   -0.40    1.45
   3  11  -5    6.07    2.64
   3 -11  -5    9.92    2.59
  -3  11   5    3.58    2.51
   3 -11  -4    3.82    2.21
   3  11  -4    1.90    2.43
  -3 -11   4    3.37    2.16
  -3  11   4    5.30    2.09
   3 -11  -3    4.26    2.50
   3  11  -3    4.26    2.16
  -3  11   3    2.49    2.30
  -3 -11   3    9.73    2.18
   3 -11  -2    9.61    2.91
   3  11  -2    3.92    2.22
  -3  11   2    8.67    2.40
  -3 -11   2    7.51    2.31
   3  11  -1   13.64    2.75
   3 -11  -1   20.20    3.61
  -3 -11   1   11.37    2.81
  -3  11   1   15.70    3.40
   3 -11   0    5.41    2.98
   3  11   0   11.54    2.48
  -3 -11   0    9.18    2.56
  -3  11   0   12.83    3.04
   3  11   1    0.68    2.22
   3 -11   1    7.40    1.95
  -3 -11  -1    2.46    1.72
  -3  11  -1   -1.24    2.25
   3 -11   2   -1.16    2.40
   3  11   2    2.78    2.17
  -3 -11  -2    2.35    1.70
  -3  11  -2    5.46    2.20
   3  11   3    2.20    1.64
   3 -11   3   -0.88    1.78
  -3  11  -3   -0.60    1.66
   3 -11   4    2.37    2.13
   3  11   4    1.12    1.56
  -3  11  -4    1.45    2.04
   3 -11   5    5.30    2.19
   3  11   5    2.41    2.12
  -3  11  -5   -1.42    2.07
   4   0 -28    3.79    2.92
  -4   0  28    6.23    2.27
   4   0 -27    0.63    1.93
  -4   0  27   -1.56    1.82
   4   0 -26    5.28    2.47
  -4   0  26    3.49    2.37
   4   0 -25    2.45    1.67
  -4   0  25   -1.09    1.70
   4   0 -24    2.34    1.69
  -4   0  24   -0.98    1.51
   4   0 -23    0.46    1.38
  -4   0  23   -0.10    1.05
   4   0 -22    6.93    2.25
  -4   0  22    8.13    2.01
   4   0 -21    2.40    1.58
  -4   0  21    1.38    1.48
   4   0 -20    3.07    1.67
  -4   0  20    5.47    1.66
   4   0 -19   -0.89    1.09
  -4   0  19    0.21    0.87
   4   0 -18   57.40    5.03
  -4   0  18   59.98    4.32
   4   0 -17   -0.87    1.25
  -4   0  17   -0.98    1.00
   4   0 -16  130.78    7.90
  -4   0  16  135.81    6.90
   4   0 -15    0.61    0.90
  -4   0  15   -0.40    0.66
   4   0 -14   51.44    3.72
  -4   0  14   53.39    3.18
   4   0 -13   -2.31    0.97
  -4   0  13    0.23    0.74
   4   0 -12   41.44    2.60
  -4   0  12   36.64    2.34
   4   0 -11    0.32    0.22
   4   0 -11   -0.97    0.70
  -4   0  11   -1.26    0.56
   4   0 -10    2.94    0.35
   4   0 -10    3.22    0.95
  -4   0  10    3.17    0.76
   4   0  -9    0.49    0.29
   4   0  -9    0.24    0.55
  -4   0   9   -0.08    0.43
   4   0  -8    1.68    0.78
   4   0  -8    1.58    0.38
  -4   0   8    1.34    0.56
   4   0  -7    0.78    0.72
   4   0  -7    1.14    0.40
  -4   0   7    1.27    0.50
   4   0  -6  576.32   20.88
   4   0  -6  604.76   16.09
  -4   0   6  652.87   18.46
   4   0  -5    1.51    0.42
  -4   0   5    0.70    0.40
   4   0  -4   36.66    1.93
   4   0  -4   36.77    1.50
  -4   0   4   34.56    1.37
   4   0  -3   -0.15    0.44
   4   0  -2  408.28   11.85
   4   0  -2  412.92   13.54
  -4   0   2  378.92    9.10
   4   0  -1    0.30    0.51
   4   0  -1    1.76    0.53
  -4   0   1    0.35    0.24
   4   0   0   87.88    3.21
  -4   0   0   85.43    3.20
  -4   0   0   83.98    1.94
   4   0   1   -0.57    0.57
   4   0   1    0.62    0.20
  -4   0  -1    0.69    0.54
   4   0   2  194.20    6.72
  -4   0  -2  200.72    7.03
   4   0   3    0.83    0.23
   4   0   3    1.03    0.54
  -4   0  -3    1.07    0.49
   4   0   4  762.87   26.02
  -4   0  -4  767.32   26.85
   4   0   5    0.55    0.22
   4   0   5    0.96    0.53
  -4   0  -5    0.88    0.65
   4   0   6   56.23    2.88
   4   0   6   58.91    1.53
  -4   0  -6   58.98    2.68
   4   0   7   -0.16    0.61
   4   0   7    0.17    0.28
  -4   0  -7    0.78    0.63
   4   0   8   77.78    2.25
   4   0   8   77.02    3.73
  -4   0  -8   80.97    3.61
   4   0   9    1.00    0.53
  -4   0  -9   -1.73    0.65
   4   0  10  346.23    9.93
   4   0  10  360.23   14.45
  -4   0 -10  357.16   15.12
   4   0  11    0.33    0.83
  -4   0 -11    1.19    0.94
   4   0  12  159.48    7.26
   4   0  12  151.79    5.27
  -4   0 -12  151.26    8.29
   4   0  13    0.04    0.81
   4   0  13    0.84    0.51
  -4   0 -13   -0.88    0.74
   4   0  14   21.93    1.55
   4   0  14   21.77    2.04
  -4   0 -14   17.51    2.11
   4   0  15    0.50    0.65
   4   0  15   -0.56    0.85
  -4   0 -15    1.37    1.08
   4   0  16   59.29    4.07
   4   0  16   61.24    3.31
  -4   0 -16   51.62    4.71
   4   0  17    0.18    1.09
   4   0  17    1.40    0.77
  -4   0 -17    0.17    1.26
   4   0  18   58.93    3.88
   4   0  18   59.56    4.49
  -4   0 -18   53.69    5.09
   4   0  19    0.82    0.80
   4   0  19   -2.10    1.17
  -4   0 -19    1.03    1.21
   4   0  20    4.80    1.63
  -4   0 -20    3.63    2.00
   4   0  21   -0.23    1.17
   4   0  21    0.97    1.07
  -4   0 -21   -2.26    1.35
   4   0  22    2.88    1.54
   4   0  22    2.40    1.39
  -4   0 -22    4.65    1.90
   4   0  23   -0.89    0.93
   4   0  23   -0.70    1.15
  -4   0 -23    2.56    1.30
   4   0  24   -0.06    1.23
   4   0  24   -0.49    1.24
  -4   0 -24    0.48    1.38
   4   0  25   21.82    2.48
  -4   0 -25   -1.08    3.09
  -4   0 -26    1.85    2.30
   4   1 -27    1.86    2.12
   4  -1 -27    2.52    1.85
  -4  -1  27   -0.33    2.07
  -4   1  27    2.16    2.05
   4   1 -26    6.28    2.54
   4  -1 -26    3.14    2.93
  -4  -1  26    6.51    2.59
  -4   1  26    5.39    2.47
   4   1 -25    8.90    2.69
   4  -1 -25    6.92    3.28
  -4  -1  25    9.73    2.72
  -4   1  25   10.66    2.43
   4   1 -24   -0.14    1.83
   4  -1 -24    3.78    1.59
  -4  -1  24    0.39    1.77
  -4   1  24    1.64    1.33
   4   1 -23    2.99    1.87
   4  -1 -23    4.07    1.73
  -4   1  23    0.89    1.68
  -4  -1  23    3.12    1.75
   4   1 -22    0.78    1.31
   4  -1 -22    1.10    1.52
  -4  -1  22    0.63    1.31
  -4   1  22   -1.14    1.21
   4  -1 -21   -0.40    1.77
   4   1 -21    1.79    1.41
  -4  -1  21    1.29    1.43
  -4   1  21    2.16    1.42
   4   1 -20    0.73    1.44
   4  -1 -20    2.49    1.40
  -4  -1  20    1.92    1.41
  -4   1  20    1.51    1.29
   4   1 -19    0.66    1.27
   4  -1 -19    0.29    1.12
  -4  -1  19    0.66    1.20
  -4   1  19    1.25    1.19
   4   1 -18   40.82    3.98
   4  -1 -18   34.67    4.30
  -4  -1  18   49.92    3.48
  -4   1  18   46.76    3.64
   4  -1 -17   23.78    3.08
   4   1 -17   22.80    2.97
  -4   1  17   27.91    2.66
  -4  -1  17   24.63    2.27
   4   1 -16   52.13    4.24
   4  -1 -16   58.42    4.83
  -4  -1  16   53.83    3.73
  -4   1  16   54.22    3.50
   4   1 -15   21.98    2.57
   4  -1 -15   20.50    2.19
  -4  -1  15   22.89    2.22
  -4   1  15   25.67    2.20
   4   1 -14   22.05    2.43
   4  -1 -14   17.20    1.94
  -4  -1  14   24.81    2.08
  -4   1  14   23.81    2.03
   4   1 -13    8.71    1.55
   4  -1 -13    9.88    1.37
   4   1 -13    9.30    0.61
  -4  -1  13   13.93    1.40
  -4   1  13   13.32    1.48
   4   1 -12   23.94    2.23
   4   1 -12   23.86    1.03
   4  -1 -12   24.46    2.23
  -4  -1  12   30.76    2.03
  -4   1  12   28.44    1.97
   4  -1 -11    5.61    1.15
   4   1 -11    5.60    1.09
  -4  -1  11    5.81    0.99
  -4   1  11    5.46    0.98
   4   1 -10   11.63    0.72
   4  -1 -10   10.29    1.50
   4   1 -10   13.79    1.55
  -4  -1  10   12.30    1.15
  -4   1  10   12.87    1.16
   4   1  -9   40.72    1.55
   4   1  -9   44.58    2.41
   4  -1  -9   43.05    2.69
  -4  -1   9   41.38    2.04
  -4   1   9   46.63    2.27
   4   1  -8   53.69    1.84
   4   1  -8   53.46    2.74
   4  -1  -8   57.41    2.92
  -4  -1   8   53.10    2.18
  -4   1   8   54.90    2.41
   4  -1  -7   70.20    3.32
   4   1  -7   67.31    2.95
   4  -1  -7   63.23    1.94
  -4  -1   7   65.28    2.57
  -4   1   7   70.76    2.85
   4   1  -6  116.08    4.78
   4  -1  -6  108.53    3.15
   4  -1  -6  107.14    4.62
   4   1  -6  113.97    3.51
  -4  -1   6  107.52    3.43
  -4   1   6  114.43    4.00
   4   1  -5   98.32    3.11
   4   1  -5   99.23    4.31
   4  -1  -5  104.17    4.15
   4  -1  -5  100.48    3.02
  -4   1   5  104.31    3.53
  -4  -1   5  102.52    3.11
   4   1  -4   12.73    0.85
   4   1  -4   12.09    1.03
   4  -1  -4   12.09    0.85
   4  -1  -4   11.91    1.16
  -4  -1   4   11.51    0.67
  -4   1   4   13.17    0.87
   4   1  -3   37.32    1.59
   4   1  -3   33.80    1.92
   4  -1  -3   33.61    1.76
   4  -1  -3   35.19    1.48
  -4  -1   3   30.43    0.99
   4   1  -2   24.99    1.41
   4  -1  -2   31.70    1.47
   4  -1  -2   28.76    1.59
   4  -1  -2   32.62    1.23
   4   1  -2   27.03    1.65
   4   1  -1   58.97    2.37
   4  -1  -1   60.03    1.93
   4  -1  -1   54.53    2.47
   4  -1  -1   63.57    2.52
  -4  -1   1   54.53    2.27
   4   1   0    8.13    0.74
   4  -1   0    4.47    0.96
   4  -1   0    9.39    0.62
   4  -1   0    7.87    0.85
  -4  -1   0    7.54    0.82
   4   1   1   68.55    2.77
   4  -1   1   71.62    2.00
   4  -1   1   62.97    2.86
  -4  -1  -1   69.61    3.04
  -4  -1  -1   64.47    0.95
  -4   1  -1   60.33    2.46
   4   1   2  220.80    7.67
   4  -1   2  236.46    7.74
  -4  -1  -2  222.53    8.31
  -4   1  -2  234.47    7.75
   4   1   3   28.83    1.91
   4  -1   3   29.85    1.10
   4  -1   3   27.10    1.90
  -4  -1  -3   32.77    1.72
  -4   1  -3   31.44    1.63
   4   1   4   11.79    1.31
   4  -1   4   16.43    0.81
   4  -1   4   12.09    1.31
  -4  -1  -4   14.10    1.16
  -4   1  -4   15.50    1.15
   4   1   5  274.25    9.55
   4  -1   5  258.77    6.90
   4  -1   5  267.33    9.81
  -4  -1  -5  268.56   10.16
  -4   1  -5  264.48    9.34
   4   1   6   13.89    1.13
   4  -1   6   11.92    1.29
   4  -1   6   13.27    0.77
  -4  -1  -6    9.61    1.26
  -4   1  -6   11.78    1.10
   4  -1   7   15.53    1.54
   4  -1   7   16.90    0.95
   4   1   7   16.23    1.24
  -4  -1  -7   17.55    1.56
  -4   1  -7   16.37    1.36
   4   1   8  120.19    5.03
   4   1   8  108.96    2.50
   4  -1   8  110.98    5.06
  -4  -1  -8  116.71    5.61
  -4   1  -8  115.28    4.96
   4   1   9   19.62    1.69
   4  -1   9   21.91    1.81
   4  -1   9   21.37    1.19
  -4  -1  -9   21.54    1.96
   4  -1  10   13.85    1.69
   4   1  10   13.18    1.57
   4   1  10   15.64    0.84
   4  -1  10   13.78    1.14
  -4  -1 -10   18.59    1.81
  -4   1 -10   14.16    1.60
   4   1  11   76.47    4.01
   4   1  11   73.99    2.56
   4  -1  11   80.51    4.38
   4  -1  11   72.64    3.23
  -4   1 -11   72.01    4.23
  -4  -1 -11   76.79    4.81
   4   1  12   17.78    1.87
   4   1  12   18.32    1.23
   4  -1  12   21.61    2.09
   4  -1  12   19.31    1.40
  -4  -1 -12   21.94    2.25
  -4   1 -12   17.49    2.04
   4  -1  13   23.86    2.22
   4   1  13   21.16    1.41
   4  -1  13   20.74    1.54
   4   1  13   22.95    2.06
  -4  -1 -13   18.26    2.59
  -4   1 -13   22.16    2.20
   4  -1  14   23.87    2.34
   4   1  14   21.69    1.42
   4  -1  14   23.72    1.91
   4   1  14   22.66    2.05
  -4  -1 -14   21.05    2.24
  -4   1 -14   19.92    2.52
   4   1  15   44.48    3.13
   4   1  15   40.21    2.41
   4  -1  15   42.98    2.67
   4  -1  15   46.66    3.39
  -4  -1 -15   38.81    3.89
  -4   1 -15   39.59    3.74
   4   1  16    6.31    1.34
   4   1  16    3.76    0.95
   4  -1  16    4.98    1.24
   4  -1  16    7.04    1.44
  -4  -1 -16    8.68    1.83
  -4   1 -16    5.47    1.57
   4   1  17   15.15    1.92
   4   1  17   15.83    1.47
   4  -1  17   17.73    2.27
   4  -1  17   15.58    2.09
  -4  -1 -17   11.10    2.68
  -4   1 -17   14.35    2.26
   4  -1  18    9.37    1.71
   4   1  18    4.65    1.33
   4  -1  18    6.24    1.32
   4   1  18    6.63    1.40
  -4  -1 -18    4.26    1.73
  -4   1 -18    6.07    1.81
   4   1  19   10.22    1.75
   4   1  19    7.12    1.37
   4  -1  19    8.21    1.95
   4  -1  19    9.93    1.80
  -4   1 -19    6.94    2.01
  -4  -1 -19    7.93    2.27
   4   1  20    2.08    1.30
   4  -1  20    2.52    1.29
   4  -1  20    0.64    1.11
  -4  -1 -20   -0.34    1.66
  -4   1 -20    0.82    1.35
   4  -1  21    2.73    1.44
   4   1  21   -0.06    1.45
   4   1  21    3.34    1.21
   4  -1  21    2.51    1.23
  -4  -1 -21    0.58    1.82
  -4   1 -21    2.98    1.61
   4   1  22    3.88    1.52
   4  -1  22    5.52    1.55
   4  -1  22    1.50    1.31
  -4  -1 -22   -1.17    1.94
  -4   1 -22    0.10    1.70
   4   1  23   10.11    2.36
   4   1  23    9.80    1.87
   4  -1  23   12.51    2.57
   4  -1  23   11.32    2.22
  -4  -1 -23    7.55    2.96
  -4   1 -23   10.95    2.64
   4   1  24   -0.04    1.35
   4  -1  24    3.48    1.48
   4  -1  24   -0.56    1.28
   4   1  24   -0.20    1.25
  -4  -1 -24    0.66    1.71
  -4   1 -24    0.83    1.57
   4  -1  25    5.00    2.20
   4  -1  25    4.50    1.91
  -4  -1 -25    3.50    2.01
  -4   1 -25    6.10    2.46
   4  -1  26    9.28    2.40
  -4  -1 -26    8.89    3.22
  -4   1 -26   10.46    3.18
   4  -2 -27   -0.94    2.63
   4   2 -27    3.09    1.89
  -4  -2  27    1.04    2.21
  -4   2  27    4.52    2.23
   4   2 -26   15.25    2.71
   4  -2 -26    1.10    2.54
  -4  -2  26    5.78    2.61
  -4   2  26    5.68    2.37
   4   2 -25   10.20    3.05
   4  -2 -25   10.64    3.55
  -4  -2  25   10.49    2.50
  -4   2  25   12.32    2.87
   4   2 -24    0.15    1.83
   4  -2 -24    0.75    2.18
  -4  -2  24    4.46    1.74
  -4   2  24    2.21    1.82
   4   2 -23   -1.48    1.59
   4  -2 -23   -1.27    1.55
  -4  -2  23   -0.23    1.53
  -4   2  23   -1.28    1.60
   4   2 -22    2.18    1.43
   4  -2 -22    1.94    1.74
  -4   2  22    4.11    1.43
  -4  -2  22    3.92    1.76
   4  -2 -21   16.46    2.72
   4   2 -21   18.58    2.93
  -4  -2  21   20.91    2.37
  -4   2  21   12.19    2.69
   4   2 -20   -0.47    1.57
   4  -2 -20    2.28    1.53
  -4  -2  20    3.00    1.54
  -4   2  20    6.29    1.57
   4  -2 -19    6.60    1.70
   4   2 -19    6.38    1.83
  -4  -2  19    4.52    1.76
  -4   2  19    6.17    1.45
   4   2 -18    5.22    1.64
   4  -2 -18    6.76    1.91
  -4  -2  18    3.69    1.56
  -4   2  18    4.76    1.26
   4   2 -17   24.76    2.76
   4  -2 -17   20.80    3.11
  -4  -2  17   26.53    2.63
  -4   2  17   26.69    2.64
   4   2 -16   32.95    2.95
   4   2 -16   28.95    1.76
   4  -2 -16   31.31    2.96
  -4   2  16   34.13    2.92
  -4  -2  16   37.26    3.00
   4   2 -15   54.75    3.91
   4   2 -15   50.31    2.35
   4  -2 -15   52.26    4.47
  -4  -2  15   58.75    3.76
  -4   2  15   59.29    3.70
   4   2 -14   17.83    2.31
   4   2 -14   17.81    1.26
   4  -2 -14   25.81    2.59
  -4  -2  14   23.01    2.11
  -4   2  14   27.04    2.14
   4  -2 -13    5.63    1.39
   4   2 -13    5.09    1.33
   4   2 -13    4.29    0.75
  -4  -2  13    5.99    0.95
  -4   2  13    3.78    0.98
   4   2 -12   13.66    1.67
   4   2 -12   14.55    1.01
   4  -2 -12   11.43    1.63
  -4  -2  12   11.30    1.45
  -4   2  12   11.16    1.46
   4   2 -11   13.81    1.73
   4   2 -11   14.63    1.13
   4  -2 -11   14.11    1.35
  -4  -2  11   16.64    1.49
  -4   2  11   16.13    1.46
   4   2 -10   10.34    0.91
   4  -2 -10   10.46    1.41
   4   2 -10   11.72    1.38
  -4   2  10    9.57    0.46
  -4  -2  10   12.11    1.20
  -4   2  10   12.17    1.31
   4   2  -9   27.01    1.93
   4  -2  -9   23.80    2.06
  -4  -2   9   26.68    1.70
  -4   2   9   30.37    1.90
  -4   2   9   24.55    0.88
   4   2  -8   23.92    1.85
   4   2  -8   21.41    1.34
   4  -2  -8   24.43    1.86
  -4  -2   8   25.74    1.53
  -4   2   8   24.91    1.74
   4   2  -7   35.48    2.10
   4   2  -7   33.91    1.54
   4  -2  -7   36.55    2.17
  -4   2   7   35.22    2.02
  -4  -2   7   32.29    1.73
   4   2  -6   29.94    1.99
   4   2  -6   28.87    1.50
   4  -2  -6   32.54    1.97
   4  -2  -6   30.78    1.44
  -4  -2   6   30.54    1.47
  -4   2   6   35.36    1.62
   4  -2  -5   69.47    3.32
   4   2  -5   77.67    3.46
   4   2  -5   73.47    2.67
   4  -2  -5   73.18    2.52
   4  -2  -5   79.97    3.05
  -4  -2   5   71.25    2.50
   4   2  -4    1.47    0.55
   4   2  -4    2.62    0.54
   4  -2  -4    2.09    0.63
   4  -2  -4    1.26    0.64
   4  -2  -4    1.14    0.50
  -4  -2   4    1.53    0.47
   4   2  -3    4.88    0.89
   4  -2  -3    5.43    0.70
   4  -2  -3    5.27    0.78
   4  -2  -3    5.90    0.76
   4   2  -3    6.32    0.76
  -4  -2   3    4.91    0.54
   4   2  -2   33.60    1.74
   4  -2  -2   36.98    1.65
   4  -2  -2   31.96    1.76
   4  -2  -2   35.04    1.80
  -4  -2   2   34.71    1.89
  -4  -2   2   33.87    1.12
   4   2  -1   12.67    1.03
   4  -2  -1   11.71    0.91
   4  -2  -1    6.86    1.07
   4  -2  -1   11.79    0.92
  -4  -2   1   10.68    0.49
  -4  -2   1   11.36    1.11
   4  -2   0    3.41    0.71
   4   2   0    5.29    0.81
   4  -2   0    5.77    0.63
   4  -2   0    5.83    0.69
  -4  -2   0    4.30    0.74
   4  -2   1   16.59    0.97
   4  -2   1   13.78    1.24
   4   2   1   14.58    1.22
  -4  -2  -1   13.86    1.14
  -4   2  -1   14.07    0.91
   4  -2   2    3.07    0.77
   4   2   2    4.32    0.78
   4  -2   2    3.00    0.57
  -4   2  -2    2.75    0.58
  -4  -2  -2    2.27    0.81
   4   2   3   68.84    3.02
   4  -2   3   66.00    3.11
  -4  -2  -3   60.96    3.12
  -4   2  -3   60.43    2.45
   4  -2   4   66.70    3.37
   4   2   4   72.28    3.35
   4  -2   4   67.87    2.62
  -4  -2  -4   71.95    3.23
  -4   2  -4   68.93    2.68
   4  -2   5   14.00    0.93
   4  -2   5   13.61    1.28
   4   2   5   15.24    1.41
  -4  -2  -5   16.78    1.51
  -4   2  -5   15.54    1.08
   4   2   6   68.25    2.99
   4  -2   6   65.20    3.36
   4  -2   6   60.94    2.33
  -4  -2  -6   57.10    3.31
  -4   2  -6   65.44    2.80
   4   2   7   30.49    1.82
   4  -2   7   32.97    2.24
   4  -2   7   28.25    1.65
  -4  -2  -7   30.07    2.02
  -4   2  -7   27.39    1.68
   4   2   8   15.06    1.61
   4   2   8   14.96    0.56
   4  -2   8   17.74    1.18
   4  -2   8   15.15    1.77
  -4   2  -8   16.51    1.26
  -4  -2  -8   17.27    1.67
   4   2   9   10.84    1.40
   4  -2   9    9.37    1.50
   4  -2   9   10.92    1.02
  -4  -2  -9    8.76    1.59
  -4   2  -9   10.47    1.32
   4   2  10    1.08    0.42
   4  -2  10    2.33    0.70
   4  -2  10    2.43    0.89
   4   2  10    5.28    0.98
  -4   2 -10    2.72    0.82
  -4  -2 -10    2.20    1.06
   4  -2  11    5.57    1.19
   4   2  11    3.43    0.54
   4   2  11    4.26    1.10
   4  -2  11    3.65    0.80
  -4   2 -11    4.84    0.97
  -4  -2 -11    3.00    1.42
   4  -2  12    3.65    1.10
   4   2  12    2.26    0.51
   4   2  12    0.06    0.91
   4  -2  12    0.80    0.72
  -4  -2 -12   -0.43    1.24
  -4   2 -12    2.64    0.88
   4   2  13    4.26    1.06
   4   2  13    4.29    0.65
   4  -2  13    1.57    1.27
   4  -2  13    2.21    0.95
  -4  -2 -13    2.11    1.47
  -4   2 -13    2.94    1.12
   4   2  14    0.66    0.96
   4  -2  14    1.56    1.10
   4  -2  14    1.44    0.90
   4   2  14    1.17    0.65
  -4  -2 -14    2.12    1.11
  -4   2 -14    1.80    1.03
   4   2  15   52.55    3.46
   4  -2  15   50.66    3.90
   4  -2  15   52.55    3.39
  -4  -2 -15   54.32    4.89
  -4   2 -15   48.75    3.74
   4   2  16    7.16    1.34
   4   2  16    5.62    1.05
   4  -2  16    6.28    1.75
   4  -2  16    8.42    1.43
  -4  -2 -16    3.57    2.10
  -4   2 -16    7.71    1.45
   4   2  17   15.60    2.06
   4   2  17   16.20    1.62
   4  -2  17   16.79    2.34
   4  -2  17   13.84    2.38
  -4  -2 -17   13.54    2.83
  -4   2 -17   19.79    2.31
   4   2  18    3.31    0.93
   4   2  18    4.26    1.29
   4  -2  18    2.80    1.55
   4  -2  18    2.46    1.34
  -4  -2 -18    4.57    1.90
  -4   2 -18    3.66    1.48
   4   2  19   12.28    1.47
   4  -2  19   13.50    1.97
   4  -2  19    8.40    2.30
  -4  -2 -19   12.10    2.72
  -4   2 -19   12.89    2.10
   4   2  20   -0.11    1.15
   4   2  20   -0.85    0.92
   4  -2  20   -2.14    1.42
   4  -2  20   -0.52    1.25
  -4  -2 -20   -1.81    1.71
  -4   2 -20   -1.88    1.33
   4   2  21    1.46    1.22
   4   2  21    1.61    1.27
   4  -2  21    3.71    1.67
  -4  -2 -21    4.96    1.96
  -4   2 -21    0.60    1.73
   4   2  22    3.51    1.67
   4   2  22    3.17    1.40
   4  -2  22    2.76    1.60
   4  -2  22    5.44    1.86
  -4  -2 -22    0.37    2.21
  -4   2 -22    2.25    1.92
   4   2  23    1.79    1.50
   4  -2  23    1.59    1.58
  -4  -2 -23    2.96    2.14
  -4   2 -23    3.32    2.06
   4  -2  24    5.56    1.91
  -4  -2 -24   -1.03    2.42
  -4   2 -24    4.10    1.78
  -4   2 -24    3.81    2.10
   4  -2  25    6.98    2.37
  -4  -2 -25    8.01    2.47
  -4   2 -25    3.66    2.59
   4  -2  26    7.31    2.43
  -4  -2 -26    6.81    3.03
  -4   2 -26    6.90    2.65
   4   3 -26   -0.92    1.62
   4  -3 -26    1.44    2.03
  -4  -3  26   -0.44    1.58
  -4   3  26    1.12    1.61
   4  -3 -25    3.44    2.80
   4   3 -25    2.58    2.12
  -4  -3  25    4.17    2.33
  -4   3  25    6.25    2.24
   4   3 -24   11.54    2.86
   4  -3 -24   10.40    3.03
  -4  -3  24   16.10    2.50
  -4   3  24   14.50    3.16
   4  -3 -23   14.94    3.54
   4   3 -23    9.16    2.62
  -4  -3  23   12.28    2.76
  -4   3  23   15.07    2.73
   4   3 -22    2.16    1.66
   4  -3 -22    2.49    2.16
  -4  -3  22    2.72    1.33
  -4   3  22    1.11    1.72
   4  -3 -21    8.79    2.30
   4   3 -21    3.04    1.80
  -4  -3  21    7.51    1.85
  -4   3  21    2.27    1.96
   4   3 -20    1.72    1.25
   4  -3 -20    2.56    1.63
  -4  -3  20   -0.70    1.28
  -4   3  20   -0.29    1.28
   4   3 -19    3.38    1.61
   4  -3 -19    8.79    2.03
  -4  -3  19    1.74    1.67
  -4   3  19    3.64    1.74
   4   3 -18   87.63    6.14
   4  -3 -18   87.36    7.64
  -4  -3  18   94.33    6.15
  -4   3  18   95.66    6.24
   4   3 -17   32.37    2.34
   4  -3 -17   36.80    3.56
   4   3 -17   33.39    3.40
  -4  -3  17   41.89    3.37
  -4   3  17   35.34    3.37
   4   3 -16    2.49    0.91
   4   3 -16    3.69    1.13
   4  -3 -16    4.59    1.59
  -4  -3  16    5.80    1.31
  -4   3  16   -0.57    1.34
   4   3 -15    6.42    1.44
   4   3 -15    6.16    1.08
   4  -3 -15    4.89    1.39
  -4  -3  15    6.63    1.40
  -4   3  15    3.24    1.41
   4   3 -14    7.96    1.50
   4   3 -14    4.68    1.01
   4  -3 -14    5.56    1.60
  -4  -3  14    6.11    1.35
  -4   3  14    5.85    1.14
   4   3 -13   27.57    2.44
   4   3 -13   29.41    1.92
   4  -3 -13   28.63    2.92
  -4  -3  13   34.96    2.54
  -4   3  13   30.43    2.64
   4   3 -12   58.51    3.15
   4  -3 -12   66.29    4.19
   4   3 -12   57.87    3.65
  -4  -3  12   53.34    3.43
  -4   3  12   61.18    3.40
   4   3 -11   19.72    1.91
   4   3 -11   17.56    1.49
   4  -3 -11   19.77    2.16
  -4  -3  11   20.92    1.77
  -4   3  11   22.75    1.93
   4   3 -10    0.10    0.74
   4   3 -10    0.11    0.53
   4  -3 -10    0.00    0.73
  -4  -3  10    0.29    0.66
  -4   3  10    0.45    0.31
  -4   3  10    1.25    0.80
   4   3  -9   16.46    1.30
   4   3  -9   17.92    1.61
   4  -3  -9   14.63    1.54
  -4  -3   9   15.57    1.39
  -4   3   9   16.02    1.63
   4   3  -8    3.62    1.05
   4   3  -8    4.67    0.87
   4  -3  -8    9.37    1.11
  -4  -3   8    4.06    0.83
  -4   3   8    4.90    0.54
  -4   3   8    4.61    0.89
   4   3  -7   27.88    1.92
   4   3  -7   27.49    1.69
   4  -3  -7   27.53    1.95
   4  -3  -7   30.83    1.88
  -4  -3   7   29.32    1.58
  -4   3   7   26.77    1.16
   4   3  -6   15.65    1.36
   4   3  -6   14.59    1.36
   4  -3  -6   14.63    1.47
   4  -3  -6   14.49    1.32
  -4  -3   6   12.86    1.07
  -4   3   6   14.69    0.92
   4   3  -5   36.46    2.20
   4   3  -5   42.86    2.38
   4  -3  -5   41.17    2.36
   4  -3  -5   37.78    2.09
  -4  -3   5   44.66    1.84
  -4   3   5   37.39    1.65
   4   3  -4    0.66    0.73
   4   3  -4    3.34    0.81
   4  -3  -4    3.53    0.67
   4  -3  -4    2.12    0.72
  -4   3   4    2.13    0.47
   4   3  -3   24.58    1.59
   4  -3  -3   25.77    1.59
   4  -3  -3   23.57    1.57
   4  -3  -3   23.62    1.49
  -4  -3   3   24.68    1.64
   4   3  -2    1.28    0.69
   4  -3  -2    3.13    0.71
   4  -3  -2    2.93    0.71
   4  -3  -2    2.19    0.57
  -4  -3   2    2.53    0.39
  -4  -3   2    2.86    0.76
   4   3  -1    4.94    0.81
   4  -3  -1    3.78    0.71
   4  -3  -1    4.23    0.86
   4  -3  -1    2.47    0.73
  -4  -3   1    3.54    0.41
  -4  -3   1    3.57    0.72
   4   3   0   55.22    2.65
   4  -3   0   57.64    2.61
   4  -3   0   59.67    2.71
   4  -3   0   62.24    2.45
  -4  -3   0   61.19    2.93
   4   3   1   22.29    1.58
   4  -3   1   17.85    1.32
   4  -3   1   19.88    1.34
  -4  -3  -1   21.74    1.60
   4   3   2   35.40    2.13
   4  -3   2   34.41    2.25
   4  -3   2   35.29    1.86
  -4  -3  -2   37.47    2.06
  -4   3  -2   33.94    1.63
   4   3   3   54.36    2.53
   4  -3   3   48.44    2.39
   4  -3   3   50.01    2.64
  -4  -3  -3   51.96    2.98
  -4   3  -3   51.57    2.14
   4   3   4   93.96    4.00
   4  -3   4   93.59    3.83
   4  -3   4   93.23    4.62
  -4  -3  -4   97.16    4.55
  -4   3  -4   86.47    3.31
   4   3   5  226.09    8.91
   4  -3   5  207.03    7.72
   4  -3   5  194.80    8.90
  -4  -3  -5  198.96    9.02
  -4   3  -5  218.55    6.89
   4   3   6  282.55   11.53
   4  -3   6  275.34   11.87
   4  -3   6  289.55   10.47
  -4  -3  -6  279.03   12.43
  -4   3  -6  284.99    9.09
   4  -3   7   46.37    3.21
   4  -3   7   46.12    2.39
   4   3   7   51.79    2.99
  -4  -3  -7   47.41    3.17
  -4   3  -7   45.20    2.26
   4   3   8   37.35    2.23
   4  -3   8   36.05    2.22
   4  -3   8   35.77    2.47
  -4  -3  -8   37.69    2.82
  -4   3  -8   33.01    1.83
   4   3   9    3.29    0.38
   4   3   9    4.86    1.03
   4  -3   9    3.39    1.22
  -4  -3  -9    3.85    1.26
  -4   3  -9    4.56    0.87
   4   3  10   13.02    0.70
   4  -3  10   14.88    1.40
   4  -3  10   15.27    1.89
   4   3  10   15.20    1.74
  -4  -3 -10   12.61    1.96
  -4   3 -10   13.34    1.34
   4   3  11    5.34    1.32
   4   3  11    3.09    0.54
   4  -3  11    6.54    1.34
   4  -3  11    4.98    1.00
  -4  -3 -11    3.21    1.44
  -4   3 -11    5.79    0.93
   4   3  12   21.17    2.07
   4   3  12   18.13    1.11
   4  -3  12   20.16    1.85
   4  -3  12   20.97    2.04
  -4  -3 -12   17.85    2.65
   4   3  13    6.98    1.50
   4   3  13    5.56    0.80
   4  -3  13    5.72    1.55
   4  -3  13    5.73    1.30
  -4  -3 -13    5.93    1.58
  -4   3 -13    6.27    1.29
   4  -3  14   49.88    4.05
   4  -3  14   51.03    3.38
   4   3  14   47.17    3.55
  -4  -3 -14   43.88    4.29
  -4   3 -14   41.91    3.15
   4   3  15  109.66    5.99
   4   3  15   90.64    4.11
   4  -3  15  112.06    6.93
   4  -3  15   97.85    5.68
  -4   3 -15   81.44    5.93
  -4  -3 -15   99.68    7.58
   4   3  16   25.72    2.38
   4   3  16   21.50    1.65
   4  -3  16   30.55    3.06
   4  -3  16   26.42    2.57
  -4  -3 -16   20.47    2.93
  -4   3 -16   21.49    2.46
   4   3  17   21.98    1.76
   4   3  17   26.82    2.38
   4  -3  17   25.76    3.11
   4  -3  17   24.97    2.70
  -4  -3 -17   16.33    3.58
  -4   3 -17   21.24    2.50
   4   3  18   10.92    1.58
   4  -3  18   17.69    2.14
   4   3  18   13.83    2.00
  -4  -3 -18    8.99    2.90
   4   3  19   -0.83    0.75
   4   3  19    0.94    1.06
  -4  -3 -19    0.53    1.47
  -4   3 -19   -1.08    1.19
  -4   3 -19   -1.10    0.92
   4   3  20   -0.12    0.86
   4   3  20    0.89    1.08
   4  -3  20    1.93    1.30
  -4  -3 -20   -0.42    1.70
  -4   3 -20    0.71    1.16
  -4   3 -20    2.27    1.23
   4   3  21   -0.37    1.07
   4  -3  21    0.97    1.32
  -4  -3 -21   -0.48    1.77
  -4   3 -21   -0.14    1.23
  -4   3 -21    2.15    1.24
   4   3  22   -0.79    0.99
   4  -3  22   -0.78    1.18
  -4  -3 -22    1.06    1.58
  -4   3 -22    1.77    1.15
  -4   3 -22   -0.58    1.17
   4   3  23    1.73    1.22
   4  -3  23    0.76    1.55
  -4   3 -23    1.19    1.73
  -4   3 -23   -0.58    1.39
   4  -3  24    0.70    1.52
  -4  -3 -24    0.97    1.88
  -4   3 -24    1.66    1.55
  -4   3 -24   -1.05    1.40
   4  -3  25    0.77    1.93
  -4  -3 -25    5.41    2.30
  -4   3 -25   -0.03    1.98
   4  -4 -26    1.93    2.13
   4   4 -26    2.57    1.98
  -4  -4  26    1.87    2.10
  -4   4  26    1.03    2.15
   4   4 -25    0.54    1.48
   4  -4 -25   -2.32    1.94
  -4  -4  25   -0.27    1.55
  -4   4  25    0.88    1.65
   4   4 -24    8.97    2.49
   4  -4 -24    6.89    3.37
  -4  -4  24    6.07    2.53
  -4   4  24    8.32    2.32
   4   4 -23   -0.16    1.36
   4  -4 -23   -1.43    1.52
  -4  -4  23    1.06    1.43
  -4   4  23   -0.26    1.57
   4   4 -22    4.32    1.89
   4  -4 -22    3.79    2.48
  -4  -4  22    4.57    2.02
  -4   4  22    6.62    2.04
   4   4 -21    0.71    1.68
   4  -4 -21   -0.99    1.95
  -4  -4  21    2.37    1.29
  -4   4  21    2.08    1.48
   4   4 -20    3.18    1.52
   4  -4 -20    0.88    1.98
  -4  -4  20    3.42    1.56
  -4   4  20    0.96    1.54
   4   4 -19    0.93    1.06
   4   4 -19   -0.27    0.67
   4  -4 -19    1.04    1.41
  -4  -4  19    0.08    1.17
  -4   4  19   -0.18    1.11
   4   4 -18    2.02    1.47
   4   4 -18    2.20    1.06
   4  -4 -18    4.92    1.93
  -4  -4  18    3.75    1.44
  -4   4  18    5.02    1.65
   4   4 -17    1.54    0.97
   4   4 -17   -0.14    0.69
   4  -4 -17   -0.51    1.27
  -4  -4  17    0.41    1.10
  -4   4  17   -0.20    0.85
   4   4 -16    9.69    1.59
   4   4 -16    5.12    1.20
   4  -4 -16   10.49    2.00
  -4  -4  16    5.84    1.40
  -4   4  16    9.18    1.74
   4   4 -15   13.54    1.99
   4   4 -15   10.45    1.54
   4  -4 -15   12.12    2.40
  -4  -4  15   14.61    1.93
  -4   4  15   15.89    2.15
   4   4 -14    7.42    1.65
   4   4 -14   10.53    1.35
   4  -4 -14    8.03    1.89
  -4  -4  14    8.06    1.56
  -4   4  14    7.89    1.36
   4   4 -13    0.05    0.94
   4   4 -13    0.10    0.93
   4  -4 -13    3.79    1.12
  -4  -4  13    1.28    0.96
  -4   4  13   -0.29    1.06
   4   4 -12    6.66    1.16
   4  -4 -12    7.78    1.58
   4   4 -12    5.08    1.36
  -4  -4  12    5.10    1.35
  -4   4  12    7.17    1.52
   4   4 -11    4.61    1.05
   4   4 -11    5.87    1.18
   4  -4 -11    5.79    1.31
  -4  -4  11    4.02    1.11
  -4   4  11    5.51    1.10
  -4   4  11    3.69    0.55
   4   4 -10    1.98    0.83
   4   4 -10    1.98    0.88
   4  -4 -10   -0.28    0.94
  -4  -4  10    3.65    0.82
  -4   4  10    2.26    0.97
  -4   4  10    0.16    0.40
   4   4  -9   -0.94    0.75
   4   4  -9    0.39    0.72
   4  -4  -9   -0.30    0.74
   4  -4  -9    0.20    0.83
  -4  -4   9   -0.49    0.65
  -4   4   9    1.67    0.48
   4   4  -8    7.34    1.24
   4   4  -8    7.78    1.24
   4  -4  -8    7.37    1.18
   4  -4  -8    7.49    1.09
  -4  -4   8    8.84    1.11
  -4   4   8    6.33    0.83
   4   4  -7    5.85    1.11
   4   4  -7    7.75    1.05
   4  -4  -7    5.23    1.00
   4  -4  -7    6.33    1.18
  -4  -4   7    5.08    0.99
  -4   4   7    5.44    0.77
   4   4  -6    4.55    1.11
   4   4  -6    7.06    1.05
   4  -4  -6    6.13    1.00
   4  -4  -6    7.88    1.19
  -4   4   6    7.73    0.81
   4   4  -5    2.65    0.88
   4  -4  -5    3.69    0.71
   4  -4  -5    2.78    0.90
  -4  -4   5    2.31    0.86
  -4   4   5    3.62    0.66
  -4  -4   5    2.62    0.71
   4   4  -4   17.14    1.52
   4  -4  -4   14.87    1.29
   4  -4  -4   15.46    1.56
  -4  -4   4   16.81    1.50
  -4  -4   4   16.39    1.14
  -4   4   4   14.94    1.23
   4   4  -3   20.74    1.66
   4  -4  -3   18.76    1.21
   4  -4  -3   16.38    1.55
  -4  -4   3   15.48    1.54
  -4  -4   3   17.50    1.18
  -4   4   3   18.27    1.30
   4  -4  -2   14.36    1.46
   4  -4  -2   13.03    1.03
   4   4  -2   17.04    1.39
  -4  -4   2   13.73    1.02
  -4  -4   2   14.46    1.41
  -4   4   2   14.18    1.23
   4   4  -1   16.25    1.80
   4  -4  -1   17.85    1.54
   4  -4  -1   18.22    1.14
  -4  -4   1   18.17    1.59
  -4  -4   1   17.14    1.03
  -4   4   1   19.89    1.43
   4   4   0   14.32    1.52
   4  -4   0   12.24    1.32
   4  -4   0   11.87    0.96
  -4  -4   0   14.34    1.40
  -4   4   0   14.01    1.21
  -4  -4   0   10.57    0.72
   4   4   1    4.28    1.00
   4  -4   1    4.30    0.89
  -4  -4  -1    3.66    0.42
  -4  -4  -1    4.53    1.02
  -4   4  -1    4.81    0.85
   4   4   2   -0.26    0.74
   4  -4   2   -0.10    0.67
  -4  -4  -2    0.37    0.32
  -4  -4  -2    0.70    0.72
  -4   4  -2    0.65    0.65
  -4   4  -2    0.72    0.34
   4   4   3   14.27    1.43
   4  -4   3   15.64    1.38
  -4   4  -3   13.56    0.94
  -4   4  -3   13.69    1.39
  -4  -4  -3   12.09    1.55
   4   4   4    7.13    1.11
   4  -4   4    5.31    1.06
  -4  -4  -4    5.31    0.47
  -4  -4  -4    4.61    1.12
  -4   4  -4    7.11    0.92
   4   4   5   21.94    1.85
   4  -4   5   20.77    1.71
  -4  -4  -5   25.69    2.12
  -4  -4  -5   18.62    0.75
  -4   4  -5   19.91    1.61
  -4   4  -5   21.28    1.14
   4   4   6  222.16    9.25
   4  -4   6  235.58    9.36
  -4   4  -6  221.04    9.25
  -4   4  -6  206.12    6.71
  -4  -4  -6  225.01   10.44
   4   4   7   91.26    4.68
   4   4   7   78.38    2.13
   4  -4   7   99.42    4.50
  -4  -4  -7   88.04    4.52
  -4   4  -7   87.44    4.19
  -4   4  -7   87.74    3.05
   4   4   8    6.87    0.51
   4   4   8    5.18    1.21
   4  -4   8    6.42    1.17
  -4  -4  -8    8.38    1.25
  -4   4  -8    6.97    0.84
  -4   4  -8    6.89    1.13
   4   4   9   16.37    1.75
   4  -4   9   16.43    1.60
   4   4   9   13.43    0.77
  -4  -4  -9   20.57    2.29
  -4   4  -9   17.38    1.56
  -4   4  -9   14.57    1.07
   4   4  10    8.82    0.67
   4   4  10    9.37    1.52
   4  -4  10   11.39    1.49
  -4  -4 -10    7.18    1.73
  -4   4 -10    9.25    1.13
  -4   4 -10   10.54    1.35
   4   4  11   21.10    2.15
   4   4  11   16.84    1.05
   4  -4  11   29.98    2.14
  -4  -4 -11   20.71    2.66
  -4   4 -11   18.50    1.80
   4  -4  12    5.42    1.51
   4   4  12    9.27    1.34
  -4  -4 -12    6.76    1.95
  -4   4 -12    8.33    1.20
  -4   4 -12    8.71    1.57
   4   4  13   29.90    2.72
   4   4  13   24.30    1.39
   4  -4  13   29.72    2.73
  -4  -4 -13   28.49    3.42
  -4   4 -13   32.55    2.90
   4   4  14   53.76    3.96
   4   4  14   42.64    2.24
   4  -4  14   49.65    3.84
  -4  -4 -14   52.13    4.68
  -4   4 -14   55.81    3.96
   4  -4  15    8.40    1.82
   4   4  15    6.61    1.63
  -4  -4 -15    7.23    2.24
  -4   4 -15    5.38    1.23
  -4   4 -15    8.66    1.44
   4   4  16   36.70    3.20
   4   4  16   25.95    1.77
   4  -4  16   35.41    3.28
  -4  -4 -16   30.26    3.92
  -4   4 -16   27.24    2.63
  -4   4 -16   35.23    3.22
   4   4  17    3.25    1.54
   4   4  17    3.86    1.03
   4  -4  17    5.71    1.69
  -4  -4 -17    6.55    1.78
  -4   4 -17    6.22    1.69
  -4   4 -17    6.00    1.30
   4  -4  18   16.57    2.37
  -4   4 -18    8.07    1.81
  -4   4 -18   10.70    2.25
  -4  -4 -18   14.53    2.43
   4   4  19    3.53    1.42
   4  -4  19    3.08    1.73
  -4  -4 -19    2.35    2.03
  -4   4 -19    1.41    1.27
  -4   4 -19    2.62    1.51
   4   4  20    0.33    1.46
   4  -4  20    2.05    1.52
  -4  -4 -20    2.68    1.91
  -4   4 -20    0.06    1.42
   4   4  21    2.13    1.46
   4  -4  21    3.94    1.80
  -4  -4 -21    3.04    2.35
  -4   4 -21    2.68    1.63
   4   4  22    0.72    1.34
   4  -4  22    2.80    1.75
  -4   4 -22    1.34    1.58
   4  -4  23    9.71    2.90
  -4  -4 -23    6.71    3.48
  -4   4 -23   11.63    2.63
   4  -4  24    1.96    1.73
  -4  -4 -24    0.81    2.19
  -4   4 -24   -0.47    1.54
   4  -5 -25    0.96    2.41
  -4  -5  25   -0.12    1.84
  -4   5  25   -2.43    1.95
   4  -5 -24   -0.10    1.88
   4   5 -24   -2.53    1.41
  -4  -5  24   -0.14    1.75
  -4   5  24    0.35    1.86
   4   5 -23    2.47    1.62
   4  -5 -23    3.58    2.23
  -4  -5  23   -1.31    1.95
  -4   5  23    3.03    1.99
   4   5 -22   -0.75    1.42
   4  -5 -22   -0.19    2.04
  -4  -5  22    1.94    1.60
  -4   5  22    4.77    1.74
   4   5 -21   -0.99    1.36
   4  -5 -21    1.47    1.75
  -4  -5  21   -1.11    1.39
  -4   5  21    0.32    1.47
   4   5 -20    7.28    1.76
   4  -5 -20    3.97    2.56
  -4  -5  20    5.79    2.19
  -4   5  20    6.08    2.14
   4   5 -19    8.15    1.91
   4  -5 -19    8.62    2.77
  -4  -5  19   11.02    2.23
  -4   5  19    8.91    2.32
   4   5 -18    4.72    1.33
   4  -5 -18    8.03    2.08
   4   5 -18    3.34    1.79
  -4  -5  18    8.06    1.89
  -4   5  18    4.46    1.95
   4   5 -17    9.01    2.00
   4   5 -17   11.63    1.64
   4  -5 -17    9.02    2.72
  -4  -5  17   11.88    1.86
  -4   5  17    9.98    1.87
   4   5 -16    0.57    1.34
   4   5 -16    2.76    1.37
   4  -5 -16    4.99    1.71
  -4  -5  16    3.68    1.45
  -4   5  16    3.84    1.59
   4   5 -15    8.02    1.64
   4   5 -15   11.50    1.87
   4  -5 -15   12.15    2.32
  -4  -5  15    8.77    2.07
  -4   5  15   10.75    2.11
   4   5 -14    9.89    1.81
   4   5 -14    8.37    1.67
   4  -5 -14   13.67    2.24
  -4  -5  14   11.64    1.97
  -4   5  14   14.38    1.88
   4   5 -13    5.31    1.34
   4   5 -13    3.28    1.33
   4  -5 -13    0.97    1.55
  -4  -5  13    6.99    1.41
  -4   5  13    5.72    1.59
   4   5 -12    4.48    1.57
   4   5 -12    4.89    1.36
   4  -5 -12    3.20    1.61
  -4  -5  12    7.58    1.46
  -4   5  12    5.68    1.53
   4   5 -11   22.66    2.32
   4   5 -11   25.82    2.16
  -4  -5  11   23.88    2.29
  -4   5  11   20.34    1.66
  -4   5  11   23.28    1.31
   4   5 -10    4.62    1.20
   4  -5 -10    5.45    1.53
   4  -5 -10    5.00    1.32
   4   5 -10    6.75    1.29
  -4  -5  10    6.24    1.26
  -4   5  10    4.53    0.72
   4   5  -9   17.02    1.71
   4   5  -9   16.62    1.97
   4  -5  -9   16.81    2.02
   4  -5  -9   15.53    1.80
  -4  -5   9   15.80    1.88
  -4   5   9   17.07    1.18
   4   5  -8   39.34    2.55
   4   5  -8   33.35    2.85
   4  -5  -8   38.28    2.57
   4  -5  -8   38.04    3.04
  -4  -5   8   44.49    2.90
  -4   5   8   39.35    2.05
   4   5  -7   21.61    2.08
   4  -5  -7   20.53    1.77
   4  -5  -7   19.69    2.18
  -4  -5   7   21.91    1.81
  -4  -5   7   20.54    1.75
  -4   5   7   16.88    1.57
   4   5  -6   29.71    2.02
   4  -5  -6   21.17    1.78
   4  -5  -6   21.76    1.86
  -4  -5   6   25.39    2.03
  -4  -5   6   27.01    2.11
  -4   5   6   26.13    2.01
   4   5  -5    4.95    1.27
   4  -5  -5    5.41    0.91
   4  -5  -5    4.66    1.16
  -4  -5   5    6.25    0.98
  -4  -5   5    6.07    1.08
  -4   5   5    5.33    1.06
   4   5  -4   16.68    1.85
   4  -5  -4   14.09    1.44
   4  -5  -4   15.40    1.71
  -4  -5   4   15.69    1.54
  -4  -5   4   16.40    1.31
  -4   5   4   17.84    1.46
   4   5  -3   17.60    2.05
   4  -5  -3   18.14    1.44
   4  -5  -3   20.64    1.77
  -4  -5   3   19.03    1.83
  -4  -5   3   18.72    1.34
  -4   5   3   23.62    1.75
   4   5  -2   33.11    2.47
   4  -5  -2   33.02    1.76
   4  -5  -2   33.93    2.50
  -4  -5   2   29.35    1.73
  -4  -5   2   34.19    2.24
  -4   5   2   35.05    2.28
   4   5  -1    9.39    1.13
   4  -5  -1    5.78    0.74
   4  -5  -1    5.46    1.28
  -4  -5   1    5.37    0.70
  -4   5   1    6.06    1.08
   4   5   0    8.98    1.53
   4  -5   0    7.13    1.11
   4  -5   0    6.25    0.79
  -4  -5   0    9.19    0.86
  -4  -5   0    7.76    1.26
  -4   5   0    8.42    1.18
   4   5   1    2.21    1.09
   4  -5   1    0.58    0.87
  -4  -5  -1    1.29    0.57
  -4  -5  -1    2.46    0.91
  -4   5  -1    3.21    0.73
   4   5   2    6.50    1.32
   4  -5   2    6.08    1.21
  -4  -5  -2    5.05    0.59
  -4  -5  -2    4.63    1.11
  -4   5  -2    5.14    1.12
  -4   5  -2    3.75    0.52
   4   5   3   42.18    2.65
   4  -5   3   46.48    2.74
  -4  -5  -3   44.88    1.77
  -4  -5  -3   46.27    3.00
  -4   5  -3   48.85    2.72
   4   5   4   16.00    1.36
   4  -5   4   13.16    1.48
  -4  -5  -4   13.06    1.71
  -4   5  -4   12.12    1.62
   4   5   5   11.53    1.51
   4  -5   5   12.55    1.30
  -4  -5  -5   10.49    0.82
  -4  -5  -5   12.11    1.63
  -4   5  -5    8.72    1.54
   4   5   6    5.83    1.19
   4  -5   6    6.32    1.28
  -4  -5  -6    6.64    1.32
  -4  -5  -6    4.21    0.58
  -4   5  -6    4.07    1.27
   4   5   7    6.31    1.26
   4  -5   7    5.23    1.22
  -4  -5  -7    5.32    1.44
  -4  -5  -7    4.31    0.63
  -4   5  -7    5.69    1.09
   4   5   8   22.92    2.25
   4   5   8   19.55    1.06
   4  -5   8   22.18    1.83
  -4  -5  -8   25.20    2.54
  -4   5  -8   23.27    2.28
   4   5   9    8.56    1.58
   4  -5   9   10.60    1.53
  -4   5  -9    9.05    1.63
  -4  -5  -9    6.61    1.84
   4   5  10    3.31    0.63
   4   5  10    6.75    1.32
   4  -5  10    5.46    1.27
  -4  -5 -10    5.65    1.68
  -4   5 -10    7.02    1.43
   4   5  11    9.74    0.88
   4  -5  11   11.59    1.93
   4   5  11   11.21    1.84
  -4  -5 -11   14.45    2.28
  -4   5 -11    9.97    1.48
   4   5  12   53.12    3.75
   4   5  12   42.86    2.15
   4  -5  12   51.45    4.08
  -4  -5 -12   51.71    4.55
  -4   5 -12   52.32    3.98
   4   5  13   65.24    4.64
   4  -5  13   60.58    4.72
  -4  -5 -13   63.05    5.70
  -4   5 -13   59.51    4.61
   4   5  14   10.61    1.26
   4   5  14   11.94    2.15
   4  -5  14   19.38    2.39
  -4  -5 -14   16.09    2.54
  -4   5 -14   21.99    2.35
   4   5  15   10.66    1.96
   4  -5  15   12.61    2.22
  -4   5 -15    9.62    2.19
  -4  -5 -15    7.27    2.08
   4   5  16    3.62    1.52
   4  -5  16    5.43    1.62
  -4  -5 -16    1.11    1.63
  -4   5 -16    4.01    1.60
   4   5  17   17.62    2.44
   4  -5  17   12.54    2.23
  -4  -5 -17   11.10    2.47
  -4   5 -17   12.64    2.48
   4   5  18   23.59    2.80
   4  -5  18   18.98    3.11
  -4  -5 -18   12.83    3.70
  -4   5 -18   18.84    3.09
   4   5  19   49.49    4.61
   4  -5  19   45.17    5.21
  -4  -5 -19   41.83    5.76
  -4   5 -19   55.34    4.98
   4  -5  20   15.61    3.29
  -4  -5 -20    6.02    3.69
  -4   5 -20   17.12    2.95
   4   5  21    9.67    2.27
   4  -5  21   14.75    3.10
  -4  -5 -21   10.30    3.52
  -4   5 -21    9.74    2.74
   4  -5  22    4.09    2.30
  -4  -5 -22    1.29    2.03
  -4   5 -22    3.97    1.99
   4  -5  23    1.00    1.75
  -4  -5 -23    1.26    1.99
  -4   5 -23   -0.96    1.70
   4  -6 -23    1.13    1.88
  -4  -6  23    0.46    1.91
  -4   6  23    0.83    1.96
   4  -6 -22   10.52    3.34
  -4  -6  22    8.67    2.82
  -4   6  22    8.65    3.05
   4  -6 -21    1.34    1.76
  -4   6  21   -2.01    1.45
  -4  -6  21    1.36    1.51
   4   6 -20    3.24    1.63
   4   6 -20    5.19    1.68
   4  -6 -20    1.77    2.42
  -4  -6  20    3.75    2.10
  -4   6  20    2.72    2.05
   4   6 -19    0.24    1.30
   4   6 -19   -1.14    1.01
   4  -6 -19   -2.11    1.59
  -4  -6  19    2.08    1.35
  -4   6  19    0.41    1.34
   4   6 -18    4.05    1.19
   4   6 -18    0.57    1.34
   4  -6 -18   -1.55    1.83
  -4  -6  18    0.06    1.56
  -4   6  18    3.74    1.53
   4   6 -17    9.87    1.88
   4   6 -17    5.46    2.10
   4  -6 -17    7.51    2.00
  -4  -6  17    8.20    2.23
  -4   6  17    7.48    1.81
   4   6 -16    2.27    1.12
   4   6 -16    0.03    0.99
  -4  -6  16   -1.35    1.24
  -4   6  16   -0.71    1.28
   4   6 -15   19.51    2.61
   4   6 -15   19.08    2.55
   4  -6 -15   24.75    3.39
  -4  -6  15   18.75    2.87
  -4   6  15   26.41    3.31
   4   6 -14    6.75    1.71
   4  -6 -14    6.98    2.04
   4   6 -14    6.54    1.65
  -4  -6  14   12.90    1.97
  -4   6  14    7.10    1.66
   4   6 -13    1.87    1.09
   4   6 -13    1.44    1.13
   4  -6 -13    2.74    1.27
  -4  -6  13   -1.51    1.22
  -4   6  13   -0.31    1.32
   4   6 -12    9.47    1.68
   4   6 -12    5.92    1.51
   4  -6 -12    8.11    1.82
  -4  -6  12    7.82    1.83
  -4   6  12    6.16    1.09
   4   6 -11   24.69    2.49
   4  -6 -11   17.81    2.78
   4  -6 -11   17.72    2.47
  -4  -6  11   27.16    2.64
  -4   6  11   17.42    1.56
   4   6 -10   15.66    2.16
   4  -6 -10   15.34    2.15
   4  -6 -10   12.20    1.87
  -4  -6  10   14.09    1.45
  -4   6  10   10.79    1.25
  -4  -6  10   13.45    2.08
   4   6  -9   18.53    2.29
   4  -6  -9   15.38    2.35
   4  -6  -9   15.31    1.86
  -4  -6   9   19.40    1.85
  -4  -6   9   18.44    2.23
  -4   6   9   14.56    1.60
   4   6  -8   35.75    3.30
   4  -6  -8   33.55    2.63
   4  -6  -8   45.18    3.44
  -4  -6   8   39.60    3.16
  -4   6   8   38.05    2.22
   4   6  -7   25.78    2.76
   4  -6  -7   22.96    2.13
   4  -6  -7   26.69    2.30
  -4  -6   7   27.04    2.44
  -4  -6   7   27.36    2.43
  -4   6   7   24.26    1.88
   4   6  -6   46.34    3.55
   4  -6  -6   38.02    2.62
   4  -6  -6   39.49    2.89
  -4  -6   6   42.37    2.90
  -4  -6   6   46.43    2.98
  -4   6   6   42.72    2.70
   4   6  -5    8.05    1.74
   4  -6  -5    7.82    1.25
   4  -6  -5    8.74    1.37
  -4  -6   5   11.33    1.37
  -4  -6   5    8.60    1.29
  -4   6   5    7.70    1.45
   4   6  -4   41.44    3.15
   4  -6  -4   32.53    2.10
   4  -6  -4   35.02    2.53
  -4  -6   4   34.82    2.62
  -4  -6   4   37.82    2.55
  -4   6   4   34.54    2.67
   4   6  -3    8.88    1.83
   4  -6  -3    8.25    0.94
   4  -6  -3    9.59    1.45
  -4  -6   3   10.92    1.39
  -4   6   3   11.53    1.49
  -4  -6   3   10.69    1.31
   4   6  -2    6.48    1.36
   4  -6  -2    5.70    0.89
   4  -6  -2    6.15    1.29
  -4  -6   2    8.33    1.00
  -4  -6   2    7.65    1.29
  -4   6   2   10.32    1.39
   4   6  -1    1.52    0.98
   4  -6  -1    0.25    0.51
   4  -6  -1    1.13    0.79
  -4  -6   1    0.90    0.60
  -4  -6   1    0.63    0.81
  -4   6   1    0.74    0.87
   4   6   0    3.07    1.07
   4  -6   0    4.16    0.94
  -4  -6   0    2.61    0.72
  -4  -6   0    3.07    1.02
  -4   6   0    2.60    1.09
   4   6   1    8.54    1.64
   4  -6   1    8.49    1.48
  -4  -6  -1    7.19    1.10
  -4  -6  -1   11.32    1.39
  -4   6  -1    7.40    1.53
   4   6   2   17.14    2.03
   4  -6   2   10.47    1.77
  -4  -6  -2    8.84    1.04
  -4  -6  -2    8.55    1.44
  -4   6  -2   10.90    1.70
   4   6   3    1.17    0.82
   4  -6   3   -0.87    0.89
  -4  -6  -3    0.81    0.56
  -4  -6  -3   -1.37    0.82
  -4   6  -3    0.08    0.86
   4   6   4    4.50    1.23
   4  -6   4    5.91    1.40
  -4   6  -4    7.71    1.45
  -4  -6  -4    4.47    1.30
   4   6   5    7.16    1.55
   4  -6   5    6.82    1.69
  -4  -6  -5    7.47    0.85
  -4  -6  -5    8.50    1.52
  -4   6  -5   10.04    1.67
   4   6   6    8.09    1.41
   4  -6   6    8.37    1.53
  -4  -6  -6    3.74    0.79
  -4  -6  -6    4.48    1.22
  -4   6  -6    8.07    1.55
   4   6   7    5.03    1.40
   4  -6   7    7.09    1.45
  -4  -6  -7    4.85    1.54
  -4  -6  -7    4.53    0.73
  -4   6  -7    4.16    1.23
   4   6   8   27.75    2.71
   4  -6   8   28.15    2.95
  -4  -6  -8   31.24    3.10
  -4  -6  -8   28.20    1.83
  -4   6  -8   28.82    2.81
   4   6   9   27.29    2.28
   4   6   9   20.89    1.50
   4  -6   9   29.25    2.46
  -4  -6  -9   27.49    3.23
  -4   6  -9   26.96    2.80
   4   6  10    3.49    0.81
   4  -6  10    5.66    1.63
   4   6  10    4.67    1.38
  -4  -6 -10    4.81    1.67
  -4   6 -10    4.96    1.63
   4   6  11   26.22    2.75
   4   6  11   20.48    1.52
   4  -6  11   24.61    2.80
  -4  -6 -11   23.90    3.11
  -4   6 -11   28.98    2.85
   4   6  12   12.27    1.97
   4  -6  12   11.08    2.01
  -4  -6 -12    8.34    2.38
  -4   6 -12   11.40    2.01
   4   6  13    6.00    1.50
   4  -6  13    2.86    1.69
  -4  -6 -13    3.22    1.91
  -4   6 -13    3.15    1.69
   4   6  14   74.75    5.53
   4  -6  14   76.45    6.33
  -4  -6 -14   73.76    6.88
  -4   6 -14   71.69    6.01
   4   6  15   14.80    2.53
   4  -6  15   18.20    2.99
  -4  -6 -15   13.82    3.18
  -4   6 -15   17.83    2.77
   4   6  16    0.35    1.11
   4  -6  16    1.66    1.30
  -4   6 -16   -0.91    1.23
  -4  -6 -16   -0.84    1.45
   4   6  17   11.07    2.12
   4  -6  17    5.72    2.44
  -4  -6 -17    7.11    2.75
  -4   6 -17    9.93    2.02
   4   6  18    1.15    1.60
   4  -6  18    1.29    1.80
  -4  -6 -18    0.21    2.04
  -4   6 -18    3.33    1.82
   4  -6  19   14.64    3.07
  -4  -6 -19    8.94    2.74
  -4   6 -19   14.93    2.99
   4   6  20   26.59    3.63
   4  -6  20   28.37    4.87
  -4  -6 -20   19.44    5.12
  -4   6 -20   37.05    4.55
   4  -6  21   11.02    3.32
  -4   6 -21   12.25    3.06
  -4  -6 -21    5.14    3.42
   4  -6  22    0.49    2.24
  -4  -6 -22    2.50    1.96
  -4   6 -22    1.75    2.10
   4  -7 -21    0.07    1.97
  -4  -7  21   -0.60    1.82
  -4   7  21   -0.45    1.51
   4   7 -20    2.62    1.92
   4  -7 -20    3.23    2.92
  -4  -7  20   10.97    2.55
  -4   7  20    8.90    2.25
   4   7 -19    3.73    1.68
   4  -7 -19    0.30    2.27
  -4  -7  19    3.46    1.79
  -4   7  19    4.14    1.79
   4   7 -18    3.82    1.98
   4  -7 -18    1.91    2.23
  -4  -7  18    2.13    2.11
  -4   7  18    5.84    1.63
   4   7 -17    4.54    1.86
   4  -7 -17    2.09    2.39
  -4  -7  17    3.68    2.15
  -4   7  17    9.64    2.33
   4   7 -16    1.19    1.61
   4  -7 -16    2.69    1.92
  -4  -7  16    5.37    1.87
  -4   7  16    1.93    2.00
   4   7 -15    5.76    1.95
   4  -7 -15    5.81    2.22
  -4  -7  15    6.73    1.76
  -4   7  15    6.14    1.84
   4   7 -14    4.15    1.70
   4  -7 -14    0.59    1.82
  -4  -7  14    6.24    1.89
  -4   7  14    4.27    1.86
   4   7 -13    4.11    1.76
   4  -7 -13    2.99    1.83
  -4  -7  13    4.27    1.65
  -4  -7  13    7.21    1.93
  -4   7  13    6.39    1.59
   4   7 -12   31.05    3.45
   4  -7 -12   31.63    3.85
   4  -7 -12   37.20    4.03
  -4  -7  12   33.96    2.82
  -4  -7  12   37.28    3.71
  -4   7  12   24.30    2.16
   4   7 -11    7.07    1.42
   4  -7 -11    5.46    1.52
   4  -7 -11    3.38    1.92
  -4  -7  11    5.33    1.79
  -4   7  11    3.01    1.03
  -4  -7  11    3.79    1.49
   4   7 -10    0.73    1.53
   4  -7 -10    3.95    1.23
   4  -7 -10    4.76    1.51
  -4  -7  10    1.62    1.18
  -4  -7  10    6.24    1.53
  -4   7  10    1.80    0.95
   4   7  -9   30.89    3.41
   4  -7  -9   27.95    2.63
   4  -7  -9   34.71    3.22
  -4  -7   9   32.42    2.73
  -4  -7   9   37.66    3.49
  -4   7   9   29.62    2.33
   4  -7  -8    1.01    1.30
   4   7  -8    0.22    1.26
  -4  -7   8    0.72    0.94
  -4  -7   8    1.16    1.13
  -4   7   8    1.57    0.83
   4   7  -7   14.43    2.70
   4  -7  -7   16.99    2.08
   4  -7  -7   20.90    2.71
  -4  -7   7   21.70    2.36
  -4   7   7   17.78    1.99
  -4  -7   7   22.43    2.06
   4   7  -6  108.57    7.03
   4  -7  -6   89.33    5.12
   4  -7  -6  100.12    5.94
  -4  -7   6  107.75    5.69
  -4  -7   6  109.13    6.02
   4   7  -5   35.49    3.50
   4  -7  -5   24.76    2.28
   4  -7  -5   37.18    3.32
  -4  -7   5   35.63    2.68
  -4  -7   5   32.19    2.85
  -4   7   5   38.56    2.81
   4   7  -4   21.03    2.64
   4  -7  -4   15.20    1.39
   4  -7  -4   12.32    2.38
  -4  -7   4   19.80    1.80
  -4  -7   4   14.72    1.87
  -4   7   4   16.28    1.98
   4   7  -3   36.30    3.42
   4  -7  -3   33.68    3.23
  -4  -7   3   30.44    2.39
  -4  -7   3   30.32    2.54
  -4   7   3   26.88    2.87
   4   7  -2   24.38    2.92
   4  -7  -2   27.46    2.44
  -4  -7   2   21.79    2.27
  -4   7   2   25.87    2.97
  -4  -7   2   20.56    2.21
   4   7  -1   18.60    2.70
   4  -7  -1   19.91    2.52
  -4  -7   1   18.80    1.83
  -4  -7   1   19.09    1.95
  -4   7   1   13.00    2.42
   4   7   0   36.33    3.67
   4  -7   0   38.08    3.36
  -4  -7   0   36.05    2.40
  -4  -7   0   36.90    2.78
  -4   7   0   39.20    3.05
   4   7   1    6.14    1.66
   4  -7   1   12.09    1.88
  -4  -7  -1    8.66    1.40
  -4  -7  -1   10.43    1.64
  -4   7  -1   13.68    2.02
   4   7   2    4.19    1.54
   4  -7   2    5.70    1.44
  -4  -7  -2    2.97    1.00
  -4  -7  -2    2.33    1.26
  -4   7  -2    6.35    1.42
   4   7   3   24.27    3.21
   4  -7   3   25.78    2.82
  -4  -7  -3   22.86    1.96
  -4  -7  -3   26.73    2.47
  -4   7  -3   27.85    2.90
   4   7   4   10.09    1.80
   4  -7   4   10.69    2.04
  -4  -7  -4    5.52    1.70
  -4  -7  -4   10.30    1.31
  -4   7  -4   10.65    1.91
   4   7   5    4.21    1.33
   4  -7   5    0.50    1.28
  -4  -7  -5    0.49    0.77
  -4   7  -5    2.23    1.02
  -4  -7  -5   -0.22    1.12
   4   7   6    2.59    1.34
   4  -7   6    2.90    1.40
  -4  -7  -6    1.45    0.74
  -4   7  -6    2.84    1.37
   4   7   7    4.27    1.13
   4  -7   7    0.92    1.23
  -4  -7  -7    0.24    1.18
  -4  -7  -7    0.29    0.65
  -4   7  -7   -0.55    1.04
   4   7   8    9.85    2.00
   4  -7   8    9.91    2.12
  -4  -7  -8    8.76    1.27
  -4   7  -8    9.56    2.13
  -4  -7  -8    9.20    2.01
   4   7   9   10.39    1.62
   4  -7   9    4.51    1.83
  -4  -7  -9    2.76    1.88
  -4  -7  -9    4.73    1.12
  -4   7  -9    3.21    1.87
   4   7  10   -0.37    0.72
   4   7  10    2.76    1.10
   4  -7  10    1.20    1.31
  -4  -7 -10    1.13    1.29
  -4   7 -10   -0.35    1.26
   4   7  11   -0.54    1.22
   4  -7  11    1.06    1.45
  -4  -7 -11    2.25    1.52
  -4   7 -11    2.56    1.19
   4   7  12   -0.20    1.07
   4  -7  12   -0.54    1.21
  -4  -7 -12   -1.04    1.34
  -4   7 -12    0.83    1.00
   4   7  13    3.76    1.61
   4  -7  13    4.15    1.72
  -4  -7 -13    3.97    2.06
  -4   7 -13    3.45    1.90
   4   7  14    6.02    2.03
   4  -7  14   10.76    2.41
  -4  -7 -14    6.35    2.49
  -4   7 -14   13.04    2.57
   4   7  15    4.71    2.00
   4  -7  15    7.10    2.32
  -4  -7 -15    6.17    1.97
  -4   7 -15    8.48    2.24
   4   7  16    3.53    1.88
   4  -7  16    6.86    2.13
  -4  -7 -16    3.25    2.33
  -4   7 -16    5.61    2.19
   4   7  17   -1.04    1.34
   4  -7  17   -0.86    1.70
  -4  -7 -17    0.40    1.82
  -4   7 -17   -0.21    1.61
   4   7  18    4.25    2.02
   4  -7  18    6.73    2.53
  -4  -7 -18    2.62    2.58
  -4   7 -18    8.42    2.46
   4  -7  19   -0.49    1.88
   4   7  19    1.79    1.53
  -4  -7 -19   -0.42    1.95
  -4   7 -19    1.13    1.85
   4  -7  20   13.35    3.23
  -4  -7 -20    6.64    3.55
  -4   7 -20   14.60    3.26
   4   8 -19    0.14    1.70
   4  -8 -19    1.52    2.30
  -4  -8  19    3.54    2.19
  -4   8  19    3.82    2.22
   4   8 -18    2.59    1.80
   4  -8 -18    1.25    2.28
  -4  -8  18    3.84    2.26
  -4   8  18    2.97    2.16
   4   8 -17    4.58    2.06
   4  -8 -17    5.31    2.45
  -4   8  17    5.11    1.90
  -4  -8  17    3.05    2.35
   4   8 -16   -0.78    1.80
   4  -8 -16    8.51    2.10
  -4  -8  16    2.07    2.26
  -4   8  16    4.46    2.17
   4   8 -15   17.01    3.28
   4  -8 -15   16.09    3.29
  -4  -8  15   17.49    3.43
  -4   8  15   22.68    3.47
   4   8 -14   15.31    3.00
   4  -8 -14   14.23    3.11
  -4  -8  14   20.67    3.49
  -4   8  14   17.62    3.21
   4   8 -13    1.69    1.54
   4  -8 -13    1.50    1.55
   4  -8 -13    3.12    1.83
  -4  -8  13    0.80    1.85
   4   8 -12   13.47    2.79
   4  -8 -12   12.73    2.60
   4  -8 -12   17.46    3.14
  -4  -8  12   21.47    3.17
   4   8 -11    6.20    1.94
   4  -8 -11    3.89    1.84
   4  -8 -11    6.58    1.73
  -4  -8  11    7.94    2.21
  -4   8  11    5.44    1.36
   4   8 -10   -0.40    1.63
   4  -8 -10    4.24    1.55
  -4  -8  10    1.45    1.58
  -4   8  10    1.33    1.04
   4   8  -9    6.67    2.23
   4  -8  -9    9.53    1.84
  -4  -8   9    9.69    2.13
  -4   8   9    7.63    1.54
   4   8  -8   27.64    3.31
   4  -8  -8   19.33    2.37
   4  -8  -8   26.88    3.37
  -4  -8   8   29.65    3.13
  -4  -8   8   27.59    2.52
  -4   8   8   23.02    2.43
   4   8  -7    1.82    1.62
   4  -8  -7    2.46    1.20
  -4  -8   7    3.27    1.38
  -4  -8   7    1.85    1.25
  -4   8   7    1.57    1.42
   4   8  -6    3.25    1.70
   4  -8  -6    4.70    1.65
  -4  -8   6    5.18    1.29
  -4  -8   6    2.76    1.29
  -4   8   6    1.44    1.34
   4   8  -5    0.26    1.16
   4  -8  -5   -0.77    0.96
  -4  -8   5    1.72    0.89
  -4  -8   5   -0.29    0.79
  -4   8   5   -0.55    0.93
   4   8  -4    3.00    1.66
   4  -8  -4    4.71    1.51
  -4  -8   4    3.69    1.44
  -4  -8   4    3.04    1.09
  -4   8   4    2.32    1.36
   4   8  -3   20.20    2.98
   4  -8  -3   22.91    2.99
  -4  -8   3   20.01    2.37
  -4  -8   3   22.39    2.33
  -4   8   3   21.61    2.64
   4   8  -2   15.87    2.52
   4  -8  -2   15.93    2.55
  -4  -8   2   11.77    1.87
  -4   8   2   13.31    2.42
  -4  -8   2   15.96    1.88
   4   8  -1    4.16    1.96
   4  -8  -1    7.75    1.73
  -4  -8   1    2.64    1.19
  -4  -8   1    5.65    1.32
  -4   8   1    6.16    1.73
   4   8   0    8.60    2.41
   4  -8   0   12.61    2.16
  -4  -8   0   10.17    1.83
  -4  -8   0    9.98    1.73
  -4   8   0   14.72    2.40
   4   8   1    6.72    1.93
   4  -8   1    6.72    1.76
  -4  -8  -1    3.77    1.35
  -4  -8  -1    5.09    1.45
  -4   8  -1    6.78    1.93
   4   8   2    8.38    2.43
   4  -8   2   15.06    2.36
  -4  -8  -2   10.41    1.69
  -4   8  -2   17.78    2.49
  -4  -8  -2    8.81    1.92
   4   8   3   28.71    3.34
   4  -8   3   24.55    2.65
  -4  -8  -3   22.99    1.95
  -4  -8  -3   19.52    2.66
  -4   8  -3   27.70    3.36
   4   8   4   18.62    2.92
   4  -8   4   15.16    2.67
  -4  -8  -4   14.95    2.27
  -4  -8  -4   14.27    1.64
  -4   8  -4   12.49    2.78
   4   8   5    5.35    1.82
   4  -8   5    3.60    1.74
  -4  -8  -5    2.30    1.36
  -4  -8  -5    1.47    1.08
  -4   8  -5    2.58    1.79
   4   8   6    7.18    1.68
   4  -8   6    8.72    2.21
  -4  -8  -6   11.04    2.01
  -4  -8  -6    6.48    1.24
  -4   8  -6    8.70    1.92
   4   8   7   11.09    1.97
   4  -8   7   11.18    2.23
  -4  -8  -7   10.90    2.04
  -4  -8  -7    4.34    1.24
  -4   8  -7    5.84    2.42
   4   8   8    2.77    1.42
   4  -8   8    0.39    1.30
  -4  -8  -8    2.55    1.44
  -4   8  -8   -0.41    1.54
   4   8   9    6.00    1.64
   4  -8   9    1.33    1.86
  -4   8  -9    4.18    2.05
  -4  -8  -9    1.51    1.74
   4   8  10    8.49    1.70
   4  -8  10    2.75    1.78
  -4  -8 -10    1.01    1.84
  -4   8 -10   -0.63    2.01
   4   8  11    7.37    1.90
   4  -8  11    3.67    2.11
  -4  -8 -11    3.46    2.00
  -4   8 -11    3.76    2.11
   4   8  12    2.13    1.71
   4  -8  12    4.53    1.93
  -4  -8 -12    2.06    1.85
  -4   8 -12    2.85    2.03
   4   8  13   -0.07    1.24
   4  -8  13    0.61    1.42
  -4  -8 -13   -2.36    1.39
  -4   8 -13    2.29    1.45
   4   8  14    2.57    1.59
   4  -8  14    1.58    1.80
  -4  -8 -14    0.07    1.81
  -4   8 -14    2.86    2.01
   4   8  15    6.91    1.75
   4  -8  15    1.44    2.21
  -4  -8 -15   -0.10    2.20
  -4   8 -15    0.96    2.10
   4   8  16    2.02    1.58
   4  -8  16    0.67    1.94
  -4  -8 -16    2.24    2.00
  -4   8 -16    0.22    2.05
   4   8  17    3.41    1.71
   4  -8  17    0.67    2.05
  -4  -8 -17    1.18    2.19
  -4   8 -17   -0.05    2.15
   4   8  18    0.77    1.84
   4  -8  18    3.24    2.17
  -4   8 -18    2.82    2.34
   4   9 -16    2.88    1.84
  -4  -9  16   -0.54    1.68
  -4   9  16    1.51    2.07
   4   9 -15    0.30    1.82
  -4  -9  15    3.04    2.15
  -4   9  15    2.58    1.94
   4   9 -14    1.35    2.18
  -4  -9  14    3.68    2.49
  -4   9  14    7.08    1.95
   4   9 -13    5.68    1.93
   4  -9 -13    1.88    2.24
  -4  -9  13   -0.70    2.13
   4   9 -12    5.90    2.04
   4  -9 -12    1.20    2.25
  -4  -9  12    4.78    2.25
   4   9 -11    1.99    1.59
   4  -9 -11    4.68    2.01
  -4  -9  11    3.87    2.10
   4   9 -10    0.78    1.38
   4  -9 -10   -1.37    1.20
  -4  -9  10   -0.21    1.38
  -4   9  10    1.04    0.97
   4   9  -9    3.17    1.54
   4  -9  -9    0.19    1.67
  -4  -9   9   -0.97    1.48
  -4   9   9    1.53    1.16
   4   9  -8    2.57    1.88
   4  -9  -8    6.35    1.92
  -4  -9   8    1.60    1.60
  -4   9   8    2.91    1.37
   4   9  -7    6.21    2.19
   4  -9  -7    4.73    1.84
  -4  -9   7    8.46    2.01
  -4   9   7    5.71    1.75
   4   9  -6    2.37    1.88
   4  -9  -6    1.58    1.81
  -4  -9   6    2.60    1.56
  -4   9   6    4.40    1.52
   4   9  -5    8.87    2.36
   4  -9  -5    9.66    2.12
  -4  -9   5    8.87    1.99
  -4   9   5    5.99    2.00
   4   9  -4   11.53    2.53
   4  -9  -4    9.41    2.41
  -4   9   4    7.91    2.15
   4   9  -3   12.09    2.60
   4  -9  -3    7.59    2.04
  -4  -9   3    9.51    1.92
  -4   9   3    8.20    2.21
   4   9  -2   10.28    2.41
   4  -9  -2    5.44    2.26
  -4  -9   2    6.77    1.66
  -4   9   2    8.24    2.06
   4   9  -1   -0.38    1.59
   4  -9  -1    1.48    1.42
  -4  -9   1    0.84    1.06
  -4  -9   1    0.61    1.24
  -4   9   1    1.41    1.49
   4   9   0    6.31    1.96
   4  -9   0    4.69    1.92
  -4  -9   0    2.32    1.32
  -4   9   0    5.33    1.84
  -4  -9   0    2.53    1.32
   4   9   1   10.84    2.20
   4  -9   1   11.26    2.66
  -4  -9  -1   12.02    1.98
  -4   9  -1    9.03    2.56
   4   9   2   12.90    2.77
   4  -9   2   16.23    2.35
  -4  -9  -2   10.17    2.21
  -4  -9  -2   14.56    1.92
  -4   9  -2   20.17    2.89
   4   9   3    9.40    2.09
   4  -9   3    6.45    1.70
  -4  -9  -3    3.69    1.71
  -4  -9  -3    4.69    1.31
  -4   9  -3    3.43    2.08
   4   9   4   -0.71    1.84
   4  -9   4    2.52    1.34
  -4  -9  -4    1.45    1.37
  -4  -9  -4    3.14    1.20
  -4   9  -4    2.27    1.74
   4   9   5   -0.93    1.64
   4  -9   5   -0.07    1.59
  -4  -9  -5    0.20    1.30
  -4  -9  -5    1.80    0.91
  -4   9  -5    1.81    1.51
   4   9   6    0.91    1.70
   4  -9   6    3.03    1.63
  -4   9  -6    1.82    1.69
  -4  -9  -6   -0.78    1.58
   4   9   7   16.49    2.41
   4  -9   7   19.80    3.29
  -4  -9  -7   12.95    2.82
  -4   9  -7   15.27    3.39
   4   9   8   10.18    2.45
   4  -9   8    9.95    2.29
  -4  -9  -8    9.12    2.43
  -4   9  -8    9.72    2.95
   4   9   9    1.03    1.23
   4  -9   9    1.64    1.57
  -4  -9  -9   -1.96    1.40
  -4   9  -9   -0.06    1.63
   4   9  10    5.17    2.10
   4  -9  10    5.63    1.82
  -4  -9 -10    3.08    2.12
  -4   9 -10    3.87    2.45
   4   9  11   -0.33    1.38
   4  -9  11    0.91    1.69
  -4  -9 -11   -1.50    1.44
  -4   9 -11    0.23    1.72
   4   9  12    5.80    2.07
   4  -9  12    4.35    2.43
  -4   9 -12    1.44    2.42
   4   9  13    3.77    2.03
   4  -9  13    3.33    1.93
  -4  -9 -13    2.96    2.24
  -4   9 -13    3.09    2.38
   4   9  14    0.49    1.45
   4  -9  14   -0.94    1.72
  -4   9 -14    0.71    1.76
   4  -9  15    3.34    2.18
  -4   9 -15   -0.24    2.07
   4 -10 -11   11.74    3.37
   4  10 -11   13.63    2.58
  -4 -10  11   13.85    3.29
   4  10 -10    5.14    2.60
   4 -10 -10    8.56    2.06
  -4 -10  10    7.29    2.69
   4  10  -9    6.05    2.31
   4 -10  -9   -0.75    2.38
  -4 -10   9   10.48    2.26
  -4  10   9    3.33    1.77
   4  10  -8   17.15    3.25
   4 -10  -8   15.68    3.29
  -4 -10   8   17.64    3.09
  -4  10   8   11.65    2.71
   4 -10  -7    2.24    1.48
   4  10  -7    0.10    1.17
  -4 -10   7   -0.65    1.32
  -4  10   7   -1.04    1.31
   4 -10  -6   11.43    3.12
   4  10  -6   13.85    3.22
  -4  10   6    9.59    2.55
  -4 -10   6   15.04    2.72
   4 -10  -5    4.33    2.09
   4  10  -5    4.86    2.20
  -4 -10   5    4.45    2.17
  -4  10   5    2.85    1.79
   4  10  -4    4.60    2.56
   4 -10  -4    5.00    2.31
  -4  10   4    7.68    2.22
  -4 -10   4   10.44    2.09
   4 -10  -3   13.80    2.43
   4  10  -3   17.05    2.88
  -4 -10   3   15.31    2.95
  -4  10   3   15.01    2.52
   4 -10  -2   16.61    2.83
   4  10  -2   20.49    3.13
  -4  10   2   16.68    3.31
  -4 -10   2   17.68    2.81
   4  10  -1    7.93    2.31
   4 -10  -1    8.35    2.29
  -4 -10   1    8.06    1.95
  -4  10   1   12.12    2.77
   4  10   0   22.16    3.69
   4 -10   0   25.90    3.33
  -4  10   0   20.86    3.16
  -4 -10   0   18.34    2.67
   4 -10   1    8.24    2.40
   4  10   1   10.67    2.68
  -4  10  -1   10.49    2.78
   4 -10   2    3.72    1.62
   4  10   2    2.01    1.92
  -4  10  -2    0.95    1.66
   4  10   3    0.08    1.67
   4 -10   3    2.09    1.80
  -4  10  -3    2.33    1.42
  -4  10  -3   -1.26    1.42
   4  10   4    3.84    2.76
   4 -10   4    3.51    2.34
  -4  10  -4    9.21    2.39
   4  10   5    6.01    2.62
   4 -10   5    3.38    2.62
  -4  10  -5    9.36    2.58
   4 -10   6    7.91    2.23
   4  10   6    9.73    2.79
  -4  10  -6    1.88    2.58
   4  10   7    0.33    1.94
   4 -10   7    3.10    2.14
  -4  10  -7    2.40    2.12
   4 -10   8    7.63    2.29
   4  10   8    4.88    2.41
  -4  10  -8    6.92    2.80
   4  10   9    8.22    2.33
   4 -10   9   11.74    3.18
  -4  10  -9   11.64    3.12
  -4 -10  -9    5.91    2.53
   4  10  10    2.32    1.67
   4 -10  10    1.29    1.53
  -4 -10 -10   -1.08    1.65
  -4  10 -10   -0.90    1.90
   5   0 -27    1.11    2.05
  -5   0  27    0.02    1.46
   5   0 -26    1.57    1.82
  -5   0  26    0.62    2.03
   5   0 -25    0.90    1.40
  -5   0  25   -1.23    1.55
   5   0 -24    1.63    2.16
  -5   0  24    9.79    2.29
   5   0 -23   -1.26    1.28
  -5   0  23    1.19    1.45
   5   0 -22    3.82    2.09
  -5   0  22    3.47    1.78
   5   0 -21   -0.78    1.53
  -5   0  21    1.69    1.13
   5   0 -20    9.67    2.35
  -5   0  20    9.16    2.10
   5   0 -19    0.17    1.34
  -5   0  19   -0.69    1.07
   5   0 -18   19.32    2.66
  -5   0  18   21.80    2.49
   5   0 -17   -1.78    1.19
  -5   0  17    1.29    0.80
   5   0 -16   15.72    2.55
  -5   0  16   14.97    2.00
   5   0 -15    0.65    1.02
  -5   0  15   -0.30    0.79
   5   0 -14   23.14    2.59
  -5   0  14   27.91    2.36
   5   0 -13    0.46    0.76
  -5   0  13    0.24    0.82
   5   0 -12   28.04    2.57
  -5   0  12   28.48    2.20
   5   0 -11    1.82    0.90
   5   0 -11    0.42    0.36
  -5   0  11   -0.45    0.54
   5   0 -10    0.32    0.36
   5   0 -10    1.02    0.95
  -5   0  10    0.85    0.61
   5   0  -9    0.08    0.80
  -5   0   9    1.03    0.63
   5   0  -8  157.69    7.24
  -5   0   8  157.49    5.85
   5   0  -7   -0.24    0.42
   5   0  -7   -0.99    0.72
  -5   0   7    0.08    0.46
   5   0  -6  270.85    8.35
   5   0  -6  282.90   11.59
  -5   0   6  267.19    8.66
   5   0  -5    1.18    0.53
   5   0  -5    0.90    0.82
  -5   0   5    1.26    0.46
   5   0  -4   59.63    3.07
   5   0  -4   60.72    2.41
  -5   0   4   54.57    1.99
   5   0  -3    0.19    0.53
   5   0  -3    1.39    0.71
  -5   0   3    0.58    0.34
   5   0  -2  435.67   15.87
   5   0  -2  399.93   13.52
  -5   0   2  396.94   10.07
   5   0  -1    0.28    0.57
   5   0   0  102.65    3.95
  -5   0   0  106.41    4.18
  -5   0   0  102.41    2.62
   5   0   1   -0.55    0.61
  -5   0  -1    0.38    0.65
  -5   0  -1    0.63    0.24
   5   0   2   39.16    2.47
   5   0   2   47.27    1.21
  -5   0  -2   48.60    2.56
   5   0   3    2.12    0.26
   5   0   3   -0.01    0.86
  -5   0  -3    2.07    0.68
   5   0   4  568.86   21.82
  -5   0  -4  586.47   22.97
   5   0   5    3.29    0.78
   5   0   5    2.05    0.32
  -5   0  -5    2.60    0.91
   5   0   6  239.90   10.17
  -5   0  -6  240.79   10.31
   5   0   7    0.29    0.26
   5   0   7   -1.07    0.74
  -5   0  -7   -1.25    0.65
   5   0   8   28.37    1.07
   5   0   8   29.64    2.34
  -5   0  -8   30.82    2.28
   5   0   9    1.96    0.83
   5   0   9   -0.09    0.31
  -5   0  -9    0.25    0.76
   5   0  10   27.87    2.20
   5   0  10   22.89    1.18
  -5   0 -10   26.50    2.40
   5   0  11    0.43    0.38
   5   0  11   -0.33    0.66
  -5   0 -11   -1.51    0.81
   5   0  12    7.12    1.45
  -5   0 -12    9.44    1.67
   5   0  13   -0.69    0.71
   5   0  13    0.07    0.46
  -5   0 -13    0.50    0.98
   5   0  14    6.25    1.55
  -5   0 -14    7.57    1.78
   5   0  15   -0.29    0.93
  -5   0 -15    0.37    1.02
   5   0  16   12.05    1.99
   5   0  16   11.62    1.50
  -5   0 -16   11.52    2.43
   5   0  17   -0.37    0.84
   5   0  17   -1.46    1.17
  -5   0 -17    0.70    1.32
   5   0  18    1.24    0.96
   5   0  18    4.93    1.53
  -5   0 -18    1.21    1.51
   5   0  19    1.27    1.22
   5   0  19    0.65    0.91
  -5   0 -19   -1.81    1.39
   5   0  20    5.33    1.46
   5   0  20    7.80    2.05
  -5   0 -20    7.27    2.39
   5   0  21   -0.35    1.05
   5   0  21    0.10    1.30
  -5   0 -21    1.04    1.44
   5   0  22    2.81    1.64
  -5   0 -22   -0.79    1.80
   5   0  23   -0.23    1.49
  -5   0 -23    2.47    1.79
   5   0  24   10.98    2.47
  -5   0 -24    6.77    2.54
   5   0  25    1.57    1.63
  -5   0 -25   -0.02    1.54
   5   1 -27    2.80    2.32
   5  -1 -27    1.82    2.26
  -5  -1  27    2.01    2.18
  -5   1  27    0.39    2.16
   5  -1 -26   -1.94    1.55
   5   1 -26    3.75    1.88
  -5  -1  26    1.64    1.67
  -5   1  26   -1.13    1.73
   5   1 -25    4.79    2.62
   5  -1 -25    5.89    2.80
  -5   1  25    7.86    2.55
  -5  -1  25    4.26    2.53
   5  -1 -24    4.34    2.06
   5   1 -24    1.49    2.05
  -5  -1  24    0.01    1.85
  -5   1  24    1.53    1.90
   5   1 -23   -2.30    1.46
   5  -1 -23    2.93    1.73
  -5   1  23    2.09    1.26
  -5  -1  23    0.99    1.52
   5   1 -22   -0.05    1.61
   5  -1 -22    1.48    1.34
  -5  -1  22    0.19    1.11
  -5   1  22    0.25    1.42
   5   1 -21   12.74    2.69
   5  -1 -21   10.20    2.41
  -5   1  21    9.36    2.23
  -5  -1  21   13.82    2.08
   5  -1 -20    2.95    1.54
   5   1 -20    1.32    1.20
  -5   1  20   -0.40    1.35
   5   1 -19   -0.12    1.19
   5  -1 -19    0.89    1.26
  -5  -1  19    1.86    1.07
  -5   1  19   -1.68    1.00
   5   1 -18    3.98    1.52
   5  -1 -18    3.96    1.69
  -5  -1  18    1.81    1.46
  -5   1  18    1.64    1.39
   5   1 -17    2.32    1.17
   5  -1 -17    4.55    1.23
  -5  -1  17    2.41    1.37
  -5   1  17    1.64    1.35
   5   1 -16   51.98    4.02
   5  -1 -16   51.51    4.93
  -5  -1  16   55.15    3.91
  -5   1  16   55.73    3.99
   5   1 -15   82.33    5.34
   5  -1 -15   85.17    6.57
  -5  -1  15   79.62    5.13
  -5   1  15   90.94    4.88
   5   1 -14   43.80    3.94
   5  -1 -14   44.09    3.85
  -5  -1  14   45.21    3.23
  -5   1  14   49.79    3.50
   5   1 -13   30.24    1.39
   5   1 -13   36.25    2.72
   5  -1 -13   34.92    2.66
  -5  -1  13   36.23    2.51
  -5   1  13   33.86    2.47
   5   1 -12   16.88    2.24
   5  -1 -12   20.91    2.20
  -5  -1  12   16.33    1.68
  -5   1  12   22.66    1.84
   5   1 -11    1.65    0.82
   5   1 -11    0.11    0.41
   5  -1 -11    0.19    0.36
   5  -1 -11    0.43    0.70
  -5  -1  11    0.22    0.65
  -5   1  11   -0.57    0.67
   5   1 -10   56.57    2.33
   5   1 -10   54.12    3.57
   5  -1 -10   59.77    2.08
   5  -1 -10   57.05    3.58
  -5  -1  10   55.19    2.79
  -5   1  10   62.80    3.17
   5  -1  -9   49.55    1.88
   5   1  -9   50.60    2.98
   5   1  -9   48.19    2.17
   5  -1  -9   54.25    3.42
  -5  -1   9   47.47    2.45
  -5   1   9   52.53    2.70
   5   1  -8   56.28    2.15
   5   1  -8   55.86    3.41
   5  -1  -8   57.78    3.48
   5  -1  -8   57.50    2.11
  -5  -1   8   50.34    2.41
  -5   1   8   52.46    2.69
   5   1  -7  127.21    4.43
   5  -1  -7  129.05    4.17
   5  -1  -7  129.29    5.96
   5   1  -7  129.74    6.14
  -5   1   7  131.85    5.02
  -5  -1   7  122.08    4.36
   5   1  -6   10.32    1.31
   5   1  -6    9.01    0.89
   5  -1  -6    9.31    1.28
   5  -1  -6    8.48    0.86
  -5  -1   6    7.16    0.77
   5  -1  -5   50.82    2.27
   5   1  -5   60.83    2.68
   5   1  -5   57.22    3.23
   5  -1  -5   55.91    2.88
  -5   1   5   56.22    2.56
  -5  -1   5   57.98    2.14
   5   1  -4  289.33    9.83
   5   1  -4  288.81   11.66
   5  -1  -4  292.29   11.63
   5  -1  -4  299.70    9.81
  -5   1   4  301.12    9.68
   5   1  -3   41.59    2.27
   5   1  -3   52.73    2.92
   5  -1  -3   47.30    2.29
   5  -1  -3   51.68    2.68
  -5   1   3   48.28    1.94
   5   1  -2   76.35    3.35
   5   1  -2   80.91    3.79
   5  -1  -2   85.60    3.71
   5  -1  -2   70.23    3.13
   5  -1  -1  194.99    7.20
   5   1  -1  205.61    7.21
   5  -1  -1  215.42    6.19
   5  -1  -1  198.72    7.27
  -5  -1   1  188.31    4.14
  -5  -1   1  197.41    7.52
   5   1   0   25.00    1.87
   5  -1   0   31.48    1.37
   5  -1   0   25.57    1.77
  -5  -1   0   23.37    1.95
  -5   1   0   28.60    1.51
   5   1   1    9.54    1.17
   5  -1   1   11.21    0.76
   5  -1   1    9.70    0.97
  -5  -1  -1    9.24    1.06
  -5   1  -1    7.63    1.12
   5   1   2   13.63    1.36
   5  -1   2   10.66    0.74
   5  -1   2    7.68    1.20
  -5  -1  -2   15.12    1.36
  -5   1  -2   11.09    1.24
   5   1   3   27.15    1.87
   5  -1   3   27.45    1.68
   5  -1   3   23.28    1.14
  -5  -1  -3   25.87    2.00
  -5   1  -3   26.03    1.76
   5  -1   4   40.11    2.54
   5  -1   4   41.47    1.54
   5   1   4   43.66    2.64
  -5  -1  -4   40.36    2.68
  -5   1  -4   43.54    2.47
   5  -1   5   12.91    1.56
   5   1   5   12.53    1.29
   5  -1   5   13.54    0.83
  -5  -1  -5   15.66    1.43
  -5   1  -5   14.24    1.44
   5  -1   6  131.07    3.97
   5  -1   6  121.99    6.05
   5   1   6  125.40    5.97
  -5  -1  -6  117.19    5.68
  -5   1  -6  126.68    5.70
   5   1   7    4.84    1.08
   5  -1   7    2.06    1.08
   5  -1   7    4.38    0.59
  -5  -1  -7    3.22    0.92
  -5   1  -7    3.76    0.93
   5   1   8   22.12    2.11
   5  -1   8   22.97    2.19
  -5  -1  -8   22.51    2.20
  -5   1  -8   25.50    1.96
   5   1   9   36.71    2.74
   5  -1   9   38.86    2.84
  -5  -1  -9   33.73    2.85
  -5   1  -9   34.36    2.69
   5   1  10    1.33    0.77
   5  -1  10    0.73    0.94
  -5  -1 -10    1.54    0.98
  -5   1 -10    0.76    0.88
   5  -1  11    2.56    1.13
   5   1  11    1.96    1.13
   5   1  11    2.02    0.47
   5  -1  11    3.24    0.73
  -5  -1 -11    1.73    1.26
  -5   1 -11    4.95    1.07
   5   1  12   12.58    1.72
   5   1  12   10.20    0.84
   5  -1  12   15.30    1.93
   5  -1  12   11.80    1.23
  -5  -1 -12   11.00    1.77
  -5   1 -12   14.32    1.81
   5   1  13   23.50    1.38
   5  -1  13   27.00    2.80
   5  -1  13   29.66    1.81
   5   1  13   26.78    2.61
  -5  -1 -13   22.49    2.90
  -5   1 -13   29.24    2.78
   5  -1  14   31.55    2.74
   5   1  14   29.75    2.49
   5   1  14   29.58    1.77
   5  -1  14   28.83    2.21
  -5  -1 -14   30.46    3.40
  -5   1 -14   34.37    3.22
   5   1  15    6.69    0.88
   5   1  15    8.07    1.59
   5  -1  15    7.40    1.87
   5  -1  15    7.68    1.15
  -5   1 -15    5.99    1.78
  -5  -1 -15    7.51    2.08
   5   1  16   11.03    1.95
   5   1  16   12.05    1.15
   5  -1  16   11.76    2.17
   5  -1  16   10.61    1.66
  -5  -1 -16   10.50    2.06
  -5   1 -16    8.53    2.16
   5   1  17   12.40    1.91
   5   1  17    7.69    1.20
   5  -1  17    8.89    2.10
   5  -1  17    8.20    1.47
  -5  -1 -17    9.59    2.38
  -5   1 -17    9.08    1.99
   5   1  18    9.37    1.50
   5  -1  18    8.94    1.54
   5   1  18   10.53    1.92
   5  -1  18    9.48    2.18
  -5  -1 -18    8.25    2.48
  -5   1 -18    7.33    2.08
   5  -1  19   21.07    2.85
   5   1  19   16.19    2.67
   5  -1  19   16.45    2.46
  -5  -1 -19   16.58    3.20
  -5   1 -19   16.48    3.03
   5   1  20   36.58    3.91
   5  -1  20   40.87    3.66
   5  -1  20   41.41    4.37
  -5  -1 -20   38.79    4.90
  -5   1 -20   38.58    4.52
   5  -1  21   21.98    3.23
   5  -1  21   21.81    3.23
  -5  -1 -21   18.47    3.88
  -5   1 -21   18.53    3.43
   5  -1  22    3.27    2.04
   5   1  22    8.31    2.01
  -5  -1 -22    0.65    2.50
  -5   1 -22    3.50    2.14
   5   1  23    5.25    2.08
   5  -1  23    3.90    1.84
   5  -1  23    6.52    2.15
  -5  -1 -23    1.05    2.46
  -5   1 -23    5.10    2.28
   5   1  24    0.06    1.69
   5  -1  24    1.55    1.79
  -5   1 -24    1.91    1.54
  -5  -1 -24   -3.19    1.90
   5  -1  25    2.42    1.88
  -5  -1 -25   -0.15    2.28
  -5   1 -25    1.65    1.98
   5   2 -26    7.31    2.69
   5  -2 -26    2.95    2.88
  -5  -2  26    5.17    2.04
  -5   2  26    5.13    2.51
   5  -2 -25    5.23    2.40
   5   2 -25    2.65    1.79
  -5  -2  25    2.80    2.12
  -5   2  25    1.77    2.13
   5   2 -24   11.59    3.04
   5  -2 -24    8.10    2.57
  -5  -2  24   11.96    2.77
  -5   2  24   11.87    2.86
   5   2 -23    1.46    1.79
   5  -2 -23    0.24    1.73
  -5   2  23    4.19    1.81
  -5  -2  23    1.87    1.76
   5   2 -22    5.15    1.97
   5  -2 -22    1.42    1.73
  -5  -2  22    3.85    1.57
  -5   2  22    4.88    1.90
   5  -2 -21    2.98    1.70
   5   2 -21    0.63    1.55
  -5   2  21   -0.76    1.28
  -5  -2  21    2.75    1.38
   5   2 -20    5.15    1.87
   5  -2 -20    4.67    2.10
  -5  -2  20    3.62    1.77
  -5   2  20    4.93    1.87
   5  -2 -19    2.04    1.56
   5   2 -19    1.28    1.40
  -5   2  19    1.23    1.47
  -5  -2  19    1.72    1.11
   5   2 -18    1.15    1.32
   5  -2 -18    1.46    1.39
  -5  -2  18    1.36    1.21
  -5   2  18    0.21    1.06
   5   2 -17   18.04    2.28
   5  -2 -17   17.42    2.86
  -5  -2  17   16.88    2.32
  -5   2  17   21.15    2.52
   5   2 -16   43.38    4.21
   5  -2 -16   38.51    4.28
  -5  -2  16   49.05    3.65
  -5   2  16   42.81    3.59
   5   2 -15   59.04    4.76
   5  -2 -15   55.19    4.89
  -5  -2  15   60.30    3.97
  -5   2  15   58.34    4.23
   5   2 -14   33.18    3.17
   5   2 -14   30.60    1.83
   5  -2 -14   39.77    3.49
  -5   2  14   35.78    2.96
  -5  -2  14   39.36    2.76
   5   2 -13    1.92    1.02
   5   2 -13    0.45    0.59
   5  -2 -13    1.22    1.10
  -5   2  13    1.52    1.01
  -5  -2  13    1.33    0.94
   5   2 -12   12.89    1.11
   5   2 -12    8.25    1.75
   5  -2 -12   10.43    1.91
  -5  -2  12   15.36    1.54
  -5   2  12   14.63    1.64
   5   2 -11   13.36    1.05
   5  -2 -11   13.70    1.77
   5   2 -11   14.71    1.79
  -5  -2  11   11.09    1.44
  -5   2  11   12.78    1.57
   5   2 -10    2.67    0.65
   5   2 -10    2.65    1.15
   5  -2 -10    2.97    0.60
   5  -2 -10    2.63    1.11
  -5  -2  10    3.62    0.87
  -5   2  10    4.48    1.02
   5   2  -9    4.79    0.81
   5   2  -9    9.08    1.08
   5  -2  -9    7.27    0.78
   5  -2  -9    6.07    1.29
  -5  -2   9    4.96    0.97
  -5   2   9    6.57    0.96
   5   2  -8   10.95    1.51
   5  -2  -8   10.79    1.48
   5  -2  -8    9.69    0.95
  -5  -2   8    9.85    1.04
  -5   2   8    9.19    1.30
   5   2  -7    5.36    0.85
   5   2  -7    5.53    1.18
   5  -2  -7    8.36    0.90
   5  -2  -7    6.60    1.24
  -5  -2   7    5.94    0.81
  -5   2   7    7.29    1.07
   5   2  -6    7.89    1.27
   5   2  -6    6.35    0.91
   5  -2  -6    8.59    0.84
   5  -2  -6    5.87    1.15
  -5   2   6    8.56    1.04
   5   2  -5    8.04    1.12
   5  -2  -5    7.42    0.87
   5  -2  -5    7.61    0.95
   5   2  -5    4.50    0.86
  -5  -2   5    6.21    0.71
  -5   2   5    3.84    0.72
   5   2  -4   36.31    2.03
   5   2  -4   35.86    2.41
   5  -2  -4   40.22    2.11
   5  -2  -4   36.74    2.20
   5  -2  -4   38.60    2.15
  -5  -2   4   40.35    1.63
   5   2  -3   11.85    1.14
   5  -2  -3   12.70    1.19
   5  -2  -3   14.80    1.29
   5  -2  -3   10.88    1.06
  -5  -2   3   10.41    0.71
   5   2  -2    7.29    1.03
   5  -2  -2    8.78    0.91
   5  -2  -2    7.54    1.08
   5  -2  -2    8.25    1.11
  -5  -2   2    7.40    0.54
  -5  -2   2    9.41    1.14
   5   2  -1    5.38    1.00
   5  -2  -1    7.09    1.08
   5  -2  -1    7.39    0.78
   5  -2  -1    7.59    1.02
  -5  -2   1    7.18    1.18
   5  -2   0    3.45    0.72
   5  -2   0    3.53    0.77
   5  -2   0    3.22    0.78
   5   2   0    4.53    0.91
  -5  -2   0    6.05    1.00
   5   2   1    3.86    0.89
   5  -2   1    7.12    0.90
   5  -2   1    2.11    0.65
  -5  -2  -1    2.04    0.94
  -5   2  -1    0.92    0.70
   5  -2   2    6.18    1.03
   5  -2   2    4.35    0.72
   5   2   2    4.39    0.99
  -5  -2  -2    3.08    1.06
  -5   2  -2    2.95    0.76
   5  -2   3   11.59    1.31
   5   2   3   12.36    1.18
   5  -2   3   11.45    0.92
  -5  -2  -3   11.86    1.52
  -5   2  -3   10.04    1.15
   5   2   4   21.16    1.95
   5  -2   4   22.70    1.31
   5  -2   4   21.10    1.91
  -5  -2  -4   20.53    2.08
  -5   2  -4   20.95    1.54
   5   2   5    0.89    0.73
   5  -2   5   -0.69    0.45
   5  -2   5   -0.14    0.80
  -5  -2  -5    0.31    0.80
   5  -2   6   25.05    2.13
   5  -2   6   28.41    1.47
   5   2   6   30.15    2.01
  -5  -2  -6   24.70    1.96
  -5   2  -6   25.39    1.87
   5   2   7    6.29    1.25
   5  -2   7    4.75    0.71
   5  -2   7    4.53    1.28
  -5  -2  -7    4.66    1.18
  -5   2  -7    4.91    0.98
   5  -2   8    3.63    1.30
   5  -2   8    2.87    0.70
   5   2   8    6.15    1.23
  -5  -2  -8    5.37    1.02
  -5   2  -8    1.94    0.94
   5   2   9    1.98    1.18
   5  -2   9    2.94    0.69
   5  -2   9    2.94    1.06
  -5  -2  -9    3.83    1.26
  -5   2  -9    3.73    0.93
   5  -2  10    3.90    0.96
   5  -2  10    4.00    1.38
   5   2  10    5.08    1.28
  -5  -2 -10    7.25    1.45
  -5   2 -10    3.58    1.07
   5   2  11    2.61    1.20
   5  -2  11    2.97    0.94
   5  -2  11    2.31    1.38
  -5  -2 -11   -0.18    1.37
  -5   2 -11    5.40    1.09
   5   2  12   -1.81    0.81
   5  -2  12    1.77    1.07
   5  -2  12    0.27    0.67
  -5  -2 -12   -0.08    1.20
  -5   2 -12    3.29    0.92
   5   2  13    6.86    1.37
   5  -2  13   11.08    1.93
   5  -2  13    9.33    1.42
  -5  -2 -13    7.69    1.98
  -5   2 -13    8.11    1.70
   5  -2  14   39.96    3.62
   5  -2  14   35.89    2.60
   5   2  14   36.27    3.36
  -5  -2 -14   38.82    4.23
  -5   2 -14   37.50    3.50
   5   2  15   66.14    4.70
   5  -2  15   72.42    4.15
   5  -2  15   70.19    5.41
  -5  -2 -15   61.56    6.00
  -5   2 -15   67.87    5.46
   5  -2  16   30.52    3.39
   5  -2  16   29.07    3.03
   5   2  16   37.39    3.16
  -5  -2 -16   29.32    4.22
  -5   2 -16   29.52    3.18
   5   2  17   33.68    2.99
   5  -2  17   27.57    3.46
   5  -2  17   25.59    2.64
  -5  -2 -17   28.31    3.85
  -5   2 -17   24.02    2.98
   5  -2  18    7.98    2.49
   5  -2  18   12.10    1.91
   5   2  18   14.47    2.12
  -5  -2 -18   15.52    2.79
  -5   2 -18    8.04    2.26
   5   2  19    3.22    1.87
   5  -2  19    9.71    1.75
   5  -2  19    7.24    2.20
  -5  -2 -19    6.59    2.61
  -5   2 -19    9.18    2.03
   5   2  20   24.72    3.51
   5  -2  20   25.48    3.61
   5  -2  20   28.53    2.94
  -5  -2 -20   18.22    4.24
  -5   2 -20   21.64    3.32
   5   2  21    8.34    1.95
   5  -2  21    4.07    2.08
   5  -2  21   10.95    2.31
  -5  -2 -21    7.62    2.35
  -5   2 -21    7.60    2.32
   5  -2  22    4.23    1.83
   5  -2  22    5.61    2.18
   5   2  22    2.66    1.75
  -5  -2 -22    5.48    1.98
  -5   2 -22    2.79    2.00
   5   2  23    5.04    1.71
   5  -2  23    1.84    2.11
   5  -2  23    2.29    1.77
  -5  -2 -23    4.75    2.44
  -5   2 -23    1.66    1.91
   5  -2  24    1.50    2.36
   5  -2  24    4.61    2.39
   5   2  24    5.55    2.06
  -5  -2 -24   12.46    2.68
  -5   2 -24   -0.33    2.06
  -5  -2 -25   16.30    4.24
  -5   2 -25   14.62    3.77
   5   3 -26   -0.66    1.70
   5  -3 -26    0.62    1.92
  -5   3  26    0.97    1.70
  -5  -3  26   -0.41    1.63
   5   3 -25    1.27    2.84
   5  -3 -25   12.76    2.83
  -5  -3  25   11.67    2.81
  -5   3  25    6.05    2.85
   5   3 -24   10.63    2.56
   5  -3 -24   13.01    3.51
  -5  -3  24   13.39    3.14
  -5   3  24   15.30    3.11
   5   3 -23    3.08    1.65
   5  -3 -23    0.92    1.90
  -5  -3  23   -0.22    1.72
  -5   3  23   -0.17    1.71
   5   3 -22    2.55    1.81
   5  -3 -22    0.47    2.03
  -5  -3  22    4.86    1.73
  -5   3  22    0.92    1.47
   5   3 -21   -0.78    1.62
   5  -3 -21    2.27    1.73
  -5  -3  21    4.04    1.52
  -5   3  21   -0.09    1.65
   5   3 -20   -0.46    1.37
   5  -3 -20   -1.14    1.21
  -5   3  20    0.90    1.28
  -5  -3  20   -2.34    1.39
   5   3 -19    3.31    1.79
   5  -3 -19    4.47    1.92
  -5  -3  19    3.51    1.53
  -5   3  19    3.30    1.67
   5   3 -18    2.32    1.25
   5  -3 -18    1.51    1.34
  -5   3  18    0.78    1.26
  -5  -3  18   -1.47    1.19
   5   3 -17    1.92    1.52
   5  -3 -17    2.65    1.63
  -5  -3  17    4.39    1.52
  -5   3  17    4.68    1.58
   5   3 -16    0.39    1.15
   5   3 -16    0.11    0.63
   5  -3 -16    1.48    1.25
  -5  -3  16    1.83    1.05
  -5   3  16    1.16    1.19
   5   3 -15   52.06    4.06
   5   3 -15   39.88    2.51
   5  -3 -15   47.24    3.95
  -5   3  15   55.85    4.06
  -5  -3  15   52.62    3.68
   5   3 -14   27.10    2.82
   5   3 -14   26.25    1.84
   5  -3 -14   20.90    2.98
  -5  -3  14   27.11    2.56
  -5   3  14   33.30    2.71
   5   3 -13   29.22    2.84
   5   3 -13   24.07    1.89
   5  -3 -13   28.14    3.13
  -5  -3  13   30.57    2.52
  -5   3  13   33.76    2.80
   5   3 -12    4.27    1.30
   5  -3 -12    2.69    1.14
  -5  -3  12    2.80    1.07
  -5   3  12    4.26    1.06
   5   3 -11    0.18    0.92
   5   3 -11    1.26    0.64
   5  -3 -11    0.32    1.02
  -5  -3  11    0.77    0.77
  -5   3  11    1.18    0.93
   5   3 -10    5.91    1.43
   5   3 -10    6.23    0.97
   5  -3 -10    4.79    1.39
  -5  -3  10    4.54    1.13
  -5   3  10    6.80    1.09
  -5   3  10    6.73    0.64
   5   3  -9    0.96    0.60
   5  -3  -9    0.45    0.86
   5   3  -9    1.25    0.88
  -5  -3   9   -0.26    0.67
  -5   3   9    0.72    0.82
  -5   3   9    0.71    0.45
   5   3  -8    3.35    1.04
   5   3  -8    3.87    0.79
   5  -3  -8    0.54    0.99
  -5  -3   8    2.66    0.85
  -5   3   8    2.41    0.98
  -5   3   8    2.75    0.64
   5   3  -7   14.52    1.78
   5   3  -7   12.83    1.37
   5  -3  -7   16.83    1.77
  -5  -3   7   18.12    1.25
  -5   3   7   15.70    0.96
   5   3  -6    5.80    0.89
   5  -3  -6    4.41    1.02
   5  -3  -6    5.43    1.14
   5  -3  -6    5.73    1.00
   5   3  -6    3.77    1.15
  -5  -3   6    4.42    0.74
   5   3  -5   14.57    1.50
   5   3  -5   13.64    1.34
   5  -3  -5   16.34    1.35
   5  -3  -5    9.87    1.31
   5  -3  -5   10.98    1.45
  -5  -3   5   15.90    1.04
   5   3  -4    8.01    1.24
   5  -3  -4   13.83    1.50
   5  -3  -4   11.84    1.32
   5  -3  -4   11.45    1.31
  -5  -3   4   12.72    0.98
  -5  -3   4   14.16    1.43
   5   3  -3    5.52    1.07
   5  -3  -3    5.65    1.03
   5  -3  -3    7.40    0.98
   5  -3  -3    8.32    1.09
  -5  -3   3    6.48    0.58
  -5  -3   3    6.25    1.17
   5   3  -2    2.57    0.99
   5  -3  -2    4.46    0.78
   5  -3  -2    4.94    0.86
   5  -3  -2    4.48    0.97
  -5  -3   2    4.26    1.04
   5   3  -1    6.77    1.11
   5  -3  -1    5.23    0.91
   5  -3  -1    7.92    0.94
   5  -3  -1    7.87    1.13
  -5  -3   1    6.92    1.17
  -5  -3   1    5.78    0.49
   5   3   0   24.51    2.03
   5  -3   0   26.87    2.05
   5  -3   0   29.16    1.70
   5  -3   0   27.91    1.82
  -5  -3   0   25.03    1.96
   5   3   1   32.26    1.88
   5  -3   1   25.10    1.95
   5  -3   1   28.96    1.78
  -5  -3  -1   28.44    2.34
   5   3   2   14.00    1.48
   5  -3   2   11.06    1.54
   5  -3   2   11.46    1.17
  -5  -3  -2   14.24    1.60
  -5   3  -2   11.95    1.10
   5   3   3    9.60    1.29
   5  -3   3    4.30    1.07
   5  -3   3    7.12    1.35
  -5  -3  -3    7.54    1.15
  -5   3  -3    8.08    0.93
   5   3   4    6.83    1.02
   5  -3   4    6.56    1.26
   5  -3   4    5.25    0.92
  -5  -3  -4    5.84    1.33
  -5   3  -4    4.62    0.84
   5   3   5   16.20    1.76
   5  -3   5   12.69    1.77
   5  -3   5   11.55    1.27
  -5  -3  -5   13.52    1.53
   5   3   6   23.97    2.36
   5  -3   6   26.49    1.73
   5  -3   6   25.87    2.48
  -5  -3  -6   23.60    2.44
  -5   3  -6   24.09    1.62
   5   3   7    6.60    1.25
   5  -3   7    3.84    0.97
   5  -3   7    4.53    1.44
  -5  -3  -7    5.59    1.36
  -5   3  -7    6.44    1.02
   5   3   8    4.25    1.37
   5  -3   8    5.17    0.97
   5  -3   8    5.22    1.21
  -5  -3  -8    4.58    1.27
  -5   3  -8    6.79    0.96
   5   3   9    0.09    0.97
   5  -3   9    0.19    1.13
   5  -3   9    1.24    0.67
  -5  -3  -9    2.17    0.89
  -5   3  -9    0.85    0.80
   5   3  10    2.83    1.30
   5  -3  10    1.41    1.30
   5  -3  10    3.62    0.87
  -5  -3 -10    2.64    1.39
   5   3  11    1.07    1.17
   5  -3  11    0.97    0.84
  -5  -3 -11    1.88    1.28
   5   3  12   23.74    2.65
   5  -3  12   26.29    2.46
   5  -3  12   26.15    2.05
  -5  -3 -12   25.28    3.33
  -5   3 -12   23.39    2.21
   5   3  13   38.27    3.33
   5  -3  13   34.97    3.57
   5  -3  13   34.97    2.63
  -5  -3 -13   39.57    3.51
  -5   3 -13   31.06    2.76
   5   3  14   19.21    2.38
   5  -3  14   17.48    2.68
   5  -3  14   15.02    1.94
  -5  -3 -14   18.59    2.82
  -5   3 -14   17.61    2.07
   5  -3  15   40.73    4.04
   5  -3  15   43.22    3.28
   5   3  15   46.78    3.63
  -5  -3 -15   35.27    4.70
  -5   3 -15   38.67    3.31
   5   3  16    2.80    1.56
   5  -3  16    7.41    1.85
   5  -3  16    6.58    1.49
  -5  -3 -16    4.51    2.01
  -5   3 -16    3.26    1.48
   5   3  17   26.51    2.86
   5  -3  17   19.79    3.42
   5  -3  17   25.76    2.64
  -5  -3 -17   14.67    3.73
  -5   3 -17   21.16    2.63
   5   3  18   42.07    4.01
   5  -3  18   42.63    4.59
   5  -3  18   42.94    3.69
  -5  -3 -18   31.58    5.03
  -5   3 -18   32.83    4.29
   5  -3  19   10.63    2.48
   5  -3  19    8.97    2.05
   5   3  19    9.92    1.98
  -5  -3 -19    8.26    2.80
  -5   3 -19    3.57    1.93
   5   3  20   -0.14    1.35
   5  -3  20    2.32    1.69
   5  -3  20    3.91    1.44
  -5  -3 -20    2.07    2.06
  -5   3 -20   -0.20    1.48
   5   3  21    5.28    1.75
   5  -3  21    5.17    1.96
  -5  -3 -21    3.06    2.51
  -5   3 -21    1.90    1.70
   5   3  22   -0.11    1.29
   5  -3  22   -1.96    1.44
  -5  -3 -22    6.99    1.79
  -5   3 -22    0.12    1.31
  -5   3 -22   -0.38    1.15
   5  -3  23    8.13    2.63
   5   3  23    9.77    2.25
  -5  -3 -23    5.57    3.36
  -5   3 -23    9.90    2.60
   5  -3  24    1.99    1.89
  -5  -3 -24    4.99    2.53
  -5   3 -24    0.74    1.90
   5   4 -25    9.92    3.06
   5  -4 -25    9.09    3.93
  -5  -4  25   15.11    3.26
  -5   4  25   17.30    3.49
   5   4 -24    2.70    1.70
   5  -4 -24    0.03    1.68
  -5  -4  24   -1.30    1.49
  -5   4  24    3.64    1.73
   5  -4 -23   -0.84    1.51
  -5  -4  23    1.30    1.48
  -5   4  23   -1.34    1.37
   5  -4 -22    1.92    1.78
   5   4 -22    2.28    1.65
  -5  -4  22    4.20    1.71
  -5   4  22    0.53    1.47
   5   4 -21    3.00    1.63
   5  -4 -21    2.00    1.73
  -5  -4  21    3.45    1.85
  -5   4  21    1.72    1.76
   5   4 -20    1.14    1.48
   5  -4 -20    0.62    1.72
  -5  -4  20    2.52    1.51
  -5   4  20    1.54    1.57
   5   4 -19    4.88    1.63
   5  -4 -19    2.68    1.99
  -5  -4  19    3.33    1.72
  -5   4  19    4.91    1.87
   5   4 -18    4.61    1.53
   5  -4 -18   11.49    2.16
   5   4 -18    4.12    1.83
  -5  -4  18    5.46    1.85
  -5   4  18    7.72    1.93
   5   4 -17    9.34    1.58
   5  -4 -17   12.54    2.46
  -5  -4  17   13.06    2.15
  -5   4  17   12.29    2.19
   5   4 -16   13.25    1.71
   5   4 -16   13.41    2.49
   5  -4 -16   13.02    2.50
  -5  -4  16   16.63    2.26
  -5   4  16   16.77    2.49
   5   4 -15   27.98    2.35
   5   4 -15   28.88    3.22
   5  -4 -15   25.44    3.26
  -5  -4  15   28.47    2.79
  -5   4  15   30.95    2.90
   5   4 -14    2.40    1.29
   5  -4 -14    1.39    1.33
   5   4 -14    3.31    0.98
  -5  -4  14    2.37    1.17
  -5   4  14   -1.42    1.34
   5   4 -13   11.33    2.04
   5   4 -13   11.46    1.60
   5  -4 -13   12.37    2.20
  -5   4  13   16.85    2.13
  -5  -4  13   15.91    1.87
   5   4 -12   14.85    1.98
   5   4 -12    8.41    1.59
   5  -4 -12    9.35    2.07
  -5  -4  12   16.57    1.77
  -5   4  12   13.81    1.81
   5   4 -11   30.05    2.51
   5   4 -11   29.44    2.71
   5  -4 -11   23.55    2.80
  -5  -4  11   29.93    2.37
  -5   4  11   38.49    3.03
  -5   4  11   24.20    1.42
   5   4 -10    3.43    1.40
   5  -4 -10    5.50    1.34
   5   4 -10    4.70    1.26
  -5  -4  10    3.12    1.06
  -5   4  10    5.32    1.36
  -5   4  10    3.76    0.69
   5   4  -9   33.12    2.75
   5   4  -9   30.10    2.64
   5  -4  -9   31.86    2.64
  -5  -4   9   29.57    2.24
   5   4  -8   15.81    1.88
   5   4  -8   17.34    1.92
   5  -4  -8   15.21    1.88
   5  -4  -8   17.42    1.89
  -5  -4   8   15.68    1.54
  -5   4   8   18.12    1.25
   5   4  -7   18.56    2.08
   5   4  -7   22.19    2.18
   5  -4  -7   22.03    2.11
   5  -4  -7   24.00    2.11
  -5  -4   7   20.75    1.70
  -5   4   7   23.50    1.46
   5   4  -6   74.90    4.11
   5  -4  -6   62.17    3.71
   5  -4  -6   61.73    3.40
  -5  -4   6   64.57    3.52
  -5   4   6   72.23    3.15
   5   4  -5   18.33    1.74
   5  -4  -5   20.35    1.64
   5  -4  -5   19.56    1.86
  -5  -4   5   18.81    1.54
  -5  -4   5   20.82    1.81
  -5   4   5   20.31    1.65
   5  -4  -4    1.19    0.89
   5  -4  -4    3.13    0.79
   5   4  -4    1.15    0.86
  -5  -4   4    1.08    0.71
  -5  -4   4    2.74    0.88
  -5   4   4    2.60    0.75
   5   4  -3    9.50    1.18
   5  -4  -3    9.25    1.34
   5  -4  -3   11.14    1.19
  -5  -4   3    8.97    0.92
  -5   4   3   12.60    1.22
  -5  -4   3   12.66    1.52
   5   4  -2   19.52    1.70
   5  -4  -2   19.62    1.67
   5  -4  -2   19.31    1.52
  -5  -4   2   19.54    1.09
  -5   4   2   19.31    1.63
  -5  -4   2   21.66    2.00
   5   4  -1   13.72    1.76
   5  -4  -1   17.18    1.64
  -5  -4   1   16.11    0.95
  -5  -4   1   24.27    1.93
  -5   4   1   19.36    1.39
   5   4   0   52.86    3.11
   5  -4   0   53.11    2.89
   5  -4   0   46.35    2.31
  -5  -4   0   46.28    3.23
   5   4   1   10.89    1.13
   5  -4   1    7.81    1.24
   5  -4   1   12.59    1.60
  -5   4  -1    7.27    0.82
  -5  -4  -1    8.95    1.22
   5   4   2    8.33    1.27
   5  -4   2    5.35    1.15
   5  -4   2    6.89    1.07
  -5  -4  -2    4.70    1.38
  -5   4  -2    5.27    0.87
   5   4   3    2.90    1.18
   5  -4   3    5.08    1.43
   5  -4   3    3.67    0.96
  -5  -4  -3    4.88    1.23
   5  -4   4    0.01    0.69
   5  -4   4   -0.76    0.91
  -5  -4  -4    0.28    0.88
  -5   4  -4    0.39    0.46
   5   4   5   16.97    1.93
   5  -4   5   15.48    1.76
   5  -4   5   17.45    1.57
  -5  -4  -5   13.23    1.96
  -5   4  -5   14.97    1.33
   5  -4   6   18.04    1.85
   5  -4   6   20.44    2.45
   5   4   6   21.76    2.08
  -5  -4  -6   19.26    2.28
  -5   4  -6   17.17    1.23
   5   4   7   44.55    3.14
   5  -4   7   41.07    3.53
   5  -4   7   42.39    2.79
  -5  -4  -7   40.50    3.53
  -5   4  -7   37.51    2.31
   5   4   8   15.21    1.96
   5  -4   8   14.77    1.67
   5  -4   8   15.12    2.02
  -5  -4  -8   12.38    2.06
   5   4   9    8.59    1.65
   5  -4   9    7.03    1.36
   5  -4   9    7.13    1.58
  -5  -4  -9    9.12    1.50
   5  -4  10    5.70    1.26
   5  -4  10    7.62    1.91
   5   4  10    7.34    1.59
  -5  -4 -10    4.50    1.69
  -5   4 -10    5.80    0.98
   5   4  11   62.73    4.16
   5  -4  11   46.94    3.35
   5  -4  11   50.46    4.51
  -5  -4 -11   49.24    4.66
  -5   4 -11   47.22    3.16
   5  -4  12   38.08    2.91
   5  -4  12   42.84    3.92
   5   4  12   36.95    3.50
  -5  -4 -12   28.63    4.04
  -5   4 -12   35.30    2.87
   5   4  13   12.54    2.07
   5  -4  13   10.38    2.25
   5  -4  13   10.60    1.91
  -5  -4 -13    9.90    2.56
   5  -4  14    1.83    1.26
  -5  -4 -14    3.89    1.73
  -5   4 -14    2.95    1.20
   5   4  15   15.59    2.06
   5  -4  15   11.70    2.31
  -5  -4 -15   17.03    2.62
  -5   4 -15   10.10    2.00
   5   4  16   14.13    2.30
   5  -4  16   10.76    2.17
  -5  -4 -16    9.47    2.35
  -5   4 -16   10.66    2.00
  -5   4 -16   14.99    2.00
   5   4  17    3.44    1.61
   5  -4  17    4.55    1.62
  -5  -4 -17    2.24    2.23
  -5   4 -17    3.58    1.31
  -5   4 -17    2.94    1.65
   5  -4  18    3.53    1.75
   5   4  18    4.27    1.74
  -5  -4 -18    4.06    2.26
  -5   4 -18    4.45    1.85
   5   4  19    9.89    2.33
   5  -4  19   10.01    2.38
  -5  -4 -19   13.08    2.97
  -5   4 -19    8.10    2.47
   5  -4  20    3.41    2.07
   5   4  20    3.16    1.95
  -5  -4 -20    4.23    2.61
  -5   4 -20    8.01    1.97
   5   4  21   -0.60    1.68
   5  -4  21    2.85    1.81
  -5  -4 -21    4.20    2.23
  -5   4 -21    1.94    1.64
   5   4  22    1.50    1.72
   5  -4  22    3.42    2.08
  -5  -4 -22    4.25    2.13
  -5   4 -22    1.83    1.93
   5  -4  23    1.48    1.76
  -5  -4 -23   -0.10    1.77
  -5   4 -23    0.43    1.65
   5   5 -24    4.50    2.32
   5  -5 -24    3.60    3.31
  -5  -5  24    3.59    2.51
  -5   5  24    8.93    2.60
   5   5 -23   -0.92    1.62
   5  -5 -23    0.52    2.16
  -5  -5  23    3.70    1.84
  -5   5  23    1.68    1.90
   5   5 -22   -0.98    1.41
   5  -5 -22   -0.37    1.90
  -5  -5  22    5.09    1.62
  -5   5  22   -1.69    1.72
   5   5 -21    1.02    1.44
   5  -5 -21    1.40    1.87
  -5  -5  21    0.71    1.62
  -5   5  21    0.33    1.71
   5   5 -20    2.13    1.53
   5  -5 -20    0.06    2.00
  -5   5  20    4.00    1.79
  -5  -5  20    0.34    1.64
   5   5 -19    0.32    1.27
   5  -5 -19   -1.68    1.50
  -5  -5  19   -1.15    1.29
  -5   5  19    1.05    1.41
   5   5 -18    1.99    1.14
   5  -5 -18    0.46    1.47
   5   5 -18   -1.57    1.36
  -5  -5  18    1.25    1.39
  -5   5  18    2.66    1.51
   5   5 -17    9.81    2.00
   5   5 -17    5.76    1.50
   5  -5 -17    7.37    2.30
  -5  -5  17    8.35    1.95
  -5   5  17    7.99    2.20
   5   5 -16    9.37    2.06
   5   5 -16    7.17    1.57
   5  -5 -16    7.15    2.25
  -5  -5  16    9.59    2.00
  -5   5  16   12.09    2.53
   5   5 -15   15.81    2.09
   5  -5 -15   14.98    2.67
   5   5 -15   17.23    2.50
  -5  -5  15   15.97    2.37
  -5   5  15   14.59    2.84
   5   5 -14    2.05    1.22
   5  -5 -14    3.80    1.60
   5   5 -14    4.69    1.49
  -5  -5  14    2.47    1.42
  -5   5  14    2.66    1.62
   5   5 -13   12.95    1.96
   5  -5 -13    6.39    2.00
  -5  -5  13    9.01    1.89
  -5   5  13   10.93    1.94
   5   5 -12    7.23    1.58
   5  -5 -12    6.45    1.84
   5   5 -12    9.38    1.73
  -5  -5  12    7.70    1.65
  -5   5  12    7.55    1.56
   5   5 -11    3.05    1.33
   5   5 -11    3.01    1.27
   5  -5 -11    2.64    1.40
  -5  -5  11    6.29    1.26
  -5   5  11    0.36    1.37
  -5   5  11    3.43    0.77
   5   5 -10   72.39    5.04
   5   5 -10   81.53    5.11
   5  -5 -10   75.88    5.28
   5  -5 -10   83.33    5.08
  -5  -5  10   83.71    4.94
   5   5  -9    9.07    1.65
   5   5  -9   11.40    1.73
   5  -5  -9    9.17    1.62
   5  -5  -9   12.26    1.90
  -5  -5   9   10.08    1.53
  -5   5   9    8.61    1.12
   5   5  -8   51.55    3.52
   5  -5  -8   47.09    3.36
   5  -5  -8   48.20    3.50
  -5  -5   8   50.71    3.20
  -5  -5   8   49.55    3.10
  -5   5   8   43.55    2.44
   5   5  -7   56.23    3.92
   5  -5  -7   55.63    3.54
   5  -5  -7   51.78    3.75
  -5  -5   7   52.70    3.52
  -5  -5   7   56.16    3.21
  -5   5   7   47.03    2.74
   5   5  -6   52.93    4.22
   5  -5  -6   54.22    3.50
   5  -5  -6   54.58    3.87
  -5  -5   6   63.02    3.83
  -5  -5   6   59.06    3.25
  -5   5   6   55.63    3.24
   5   5  -5   22.13    2.59
   5  -5  -5   22.83    2.27
   5  -5  -5   20.03    1.83
  -5  -5   5   26.41    2.28
  -5  -5   5   20.47    1.67
  -5   5   5   21.75    2.06
   5  -5  -4  183.17    9.08
   5  -5  -4  192.55    8.56
   5   5  -4  216.59   10.72
  -5  -5   4  189.29    9.22
  -5  -5   4  168.23    7.20
  -5   5   4  207.02    8.73
   5   5  -3    6.73    1.25
   5  -5  -3    8.22    1.27
   5  -5  -3    4.67    0.94
  -5  -5   3    4.25    1.35
  -5  -5   3    3.18    0.76
  -5   5   3    7.24    1.13
   5   5  -2   27.88    2.39
   5  -5  -2   22.99    2.17
   5  -5  -2   24.34    1.69
  -5  -5   2   27.00    2.35
  -5  -5   2   23.85    1.56
  -5   5   2   27.12    2.09
   5   5  -1    8.45    1.46
   5  -5  -1   10.50    1.50
   5  -5  -1    8.81    1.11
  -5  -5   1    7.16    0.73
  -5  -5   1    9.41    1.59
  -5   5   1    8.46    1.38
   5   5   0   39.07    2.51
   5  -5   0   34.63    2.54
   5  -5   0   32.14    1.87
  -5  -5   0   29.40    1.53
  -5  -5   0   34.28    2.88
  -5   5   0   31.82    2.56
   5   5   1   84.01    4.97
   5  -5   1   92.42    5.00
  -5   5  -1   81.99    4.57
  -5   5  -1   74.08    3.16
  -5  -5  -1  101.73    5.42
   5   5   2   96.03    5.04
   5  -5   2  101.11    5.30
  -5  -5  -2  100.83    5.84
  -5   5  -2   88.09    5.27
   5   5   3    7.99    1.69
   5  -5   3    9.84    1.46
  -5  -5  -3   10.80    1.46
  -5   5  -3   10.15    1.65
  -5   5  -3    8.78    0.99
   5   5   4   19.48    2.14
   5  -5   4   22.54    2.20
  -5  -5  -4   21.48    1.97
  -5   5  -4   19.18    1.84
  -5   5  -4   19.18    1.36
   5   5   5    8.34    1.56
   5  -5   5    5.95    1.44
  -5   5  -5   10.25    1.52
  -5   5  -5    4.94    0.81
  -5  -5  -5    5.38    1.62
   5   5   6   71.35    4.17
   5  -5   6   60.13    4.35
  -5  -5  -6   68.67    5.14
  -5   5  -6   64.19    4.61
   5   5   7  486.89   23.27
   5  -5   7  473.43   22.36
  -5  -5  -7  462.46   24.18
  -5   5  -7  473.79   23.55
   5   5   8  325.59   17.10
   5  -5   8  354.96   17.25
  -5  -5  -8  325.24   17.72
  -5   5  -8  349.05   17.00
   5   5   9   19.44    2.46
   5  -5   9   19.14    2.37
  -5   5  -9   15.77    2.48
  -5  -5  -9   14.31    2.67
   5   5  10   20.40    2.46
   5  -5  10   17.46    2.34
  -5  -5 -10   18.52    2.41
  -5   5 -10   17.82    2.42
   5   5  11    0.87    1.23
   5  -5  11    1.93    1.15
  -5   5 -11   -1.39    1.27
  -5  -5 -11    3.43    1.47
   5   5  12   12.58    2.32
   5  -5  12   16.19    2.14
  -5  -5 -12   15.69    2.74
  -5   5 -12   10.83    2.42
   5   5  13  104.39    6.99
   5  -5  13   96.07    6.42
  -5   5 -13   94.44    6.95
  -5  -5 -13   96.98    7.30
   5   5  14   67.08    5.63
   5  -5  14   72.66    5.48
  -5  -5 -14   64.94    6.69
  -5   5 -14   84.76    6.12
   5   5  15   15.86    2.52
   5  -5  15   10.93    2.35
  -5  -5 -15   10.47    2.81
  -5   5 -15    9.15    2.06
   5   5  16   14.84    2.88
   5  -5  16   13.27    2.79
  -5  -5 -16   19.85    3.44
  -5   5 -16   21.78    2.68
   5   5  17    1.71    1.42
   5  -5  17   -0.06    1.52
  -5   5 -17    2.41    1.54
  -5  -5 -17   -0.13    1.82
   5   5  18   21.51    3.09
   5  -5  18   19.92    3.17
  -5  -5 -18   22.52    3.80
  -5   5 -18   15.47    2.67
   5   5  19   34.80    4.15
   5  -5  19   35.99    4.39
  -5   5 -19   35.82    4.41
  -5  -5 -19   34.56    5.18
   5   5  20   11.19    2.75
   5  -5  20   14.58    3.02
  -5  -5 -20    9.12    3.83
  -5   5 -20   16.19    2.95
   5   5  21    0.40    1.73
   5  -5  21    4.24    1.93
  -5  -5 -21    2.39    2.02
  -5   5 -21    1.50    2.00
   5  -5  22    4.30    2.42
  -5  -5 -22    0.66    2.91
  -5   5 -22    6.21    2.33
   5  -6 -22   -0.75    1.80
  -5  -6  22    1.92    1.55
  -5   6  22   -1.07    1.51
   5   6 -21    3.51    2.08
   5  -6 -21    1.78    2.91
  -5  -6  21    5.20    2.28
  -5   6  21    9.11    2.33
   5   6 -20    1.15    1.69
   5  -6 -20    2.00    1.84
   5  -6 -20    1.39    2.10
  -5  -6  20    4.95    1.98
  -5   6  20    3.61    2.04
   5   6 -19    0.08    1.34
   5  -6 -19    2.49    1.95
  -5   6  19    4.96    2.05
  -5  -6  19    3.82    1.81
   5   6 -18    2.13    1.30
   5   6 -18   -0.51    1.09
   5  -6 -18    0.24    1.60
  -5  -6  18    0.62    1.45
  -5   6  18    0.22    1.59
   5   6 -17   -0.31    1.10
   5   6 -17    0.94    1.33
   5  -6 -17    1.64    1.52
  -5  -6  17    1.13    1.46
  -5   6  17    1.68    1.61
   5   6 -16    1.36    1.27
   5  -6 -16    2.73    1.67
   5   6 -16   -0.15    1.52
  -5  -6  16    1.18    1.62
  -5   6  16    5.35    1.82
   5   6 -15    0.21    1.29
   5  -6 -15    2.85    1.58
  -5  -6  15    1.93    1.50
  -5   6  15    3.78    1.64
   5   6 -14    2.00    1.45
   5   6 -14    1.55    1.30
   5  -6 -14    1.45    1.54
  -5  -6  14    2.65    1.48
  -5   6  14    2.64    1.32
   5   6 -13   11.55    1.94
   5  -6 -13    9.70    2.17
   5   6 -13   10.68    2.09
  -5  -6  13   11.43    2.09
  -5   6  13    7.52    2.44
   5   6 -12    3.65    1.36
   5   6 -12    2.31    1.50
   5  -6 -12    1.16    1.61
  -5   6  12    5.08    1.53
  -5  -6  12    3.86    1.54
   5   6 -11   24.47    2.91
   5  -6 -11   21.73    3.32
   5  -6 -11   30.78    3.24
  -5  -6  11   22.95    2.34
  -5  -6  11   30.06    2.90
  -5   6  11   23.46    1.70
   5  -6 -10    5.55    1.84
   5  -6 -10   13.85    1.84
   5   6 -10    9.15    1.94
  -5  -6  10   11.00    1.78
  -5  -6  10   11.23    1.94
  -5   6  10    8.54    1.18
   5   6  -9    6.76    1.62
   5  -6  -9    1.24    1.36
   5  -6  -9    3.62    1.71
  -5  -6   9    7.08    1.48
  -5  -6   9    6.04    1.42
  -5   6   9    6.39    1.13
   5   6  -8   20.37    2.48
   5  -6  -8   18.50    2.31
   5  -6  -8   20.21    1.99
  -5  -6   8   17.15    2.15
  -5   6   8   18.69    1.80
  -5  -6   8   18.54    2.24
   5   6  -7   16.89    2.26
   5  -6  -7   13.49    1.85
   5  -6  -7   15.84    2.31
  -5  -6   7   17.53    2.13
  -5  -6   7   14.48    1.86
   5   6  -6   38.13    3.06
   5  -6  -6   34.08    2.61
   5  -6  -6   32.61    3.28
  -5  -6   6   38.72    3.00
  -5  -6   6   36.12    2.96
  -5   6   6   35.55    2.83
   5   6  -5   52.07    3.78
   5  -6  -5   57.46    3.96
   5  -6  -5   50.60    3.09
  -5  -6   5   47.82    3.07
  -5  -6   5   56.64    3.92
   5   6  -4   20.25    2.30
   5  -6  -4   16.73    1.99
  -5  -6   4   19.44    2.21
  -5  -6   4   20.87    1.82
  -5   6   4   19.13    2.17
   5   6  -3   19.26    2.54
   5  -6  -3   16.24    2.11
  -5  -6   3   13.72    1.34
  -5  -6   3   19.25    2.07
  -5   6   3   16.30    1.95
   5   6  -2    6.82    1.72
   5  -6  -2    5.57    1.41
   5  -6  -2    3.58    0.88
  -5  -6   2    3.29    0.88
  -5   6   2    6.08    1.36
   5   6  -1   23.55    2.89
   5  -6  -1   19.14    2.46
   5  -6  -1   20.33    1.56
  -5  -6   1   17.68    1.34
  -5  -6   1   23.87    2.38
  -5   6   1   20.63    2.32
   5   6   0   11.38    1.58
   5  -6   0   10.44    1.57
  -5  -6   0    8.20    1.00
  -5  -6   0   10.44    1.81
  -5   6   0   13.37    1.75
   5   6   1   23.20    2.49
   5  -6   1   20.31    2.46
  -5  -6  -1   22.49    2.46
  -5   6  -1   18.41    2.39
   5   6   2   58.50    3.75
   5  -6   2   55.59    3.94
  -5  -6  -2   46.23    2.17
  -5  -6  -2   59.33    4.08
  -5   6  -2   57.84    3.95
   5   6   3    5.56    1.41
   5  -6   3    4.29    1.37
  -5  -6  -3    0.76    1.37
  -5   6  -3    4.87    1.35
   5   6   4   42.25    3.18
   5  -6   4   44.41    3.69
  -5   6  -4   49.87    3.79
  -5  -6  -4   40.94    3.20
   5   6   5   18.58    2.23
   5  -6   5   18.67    2.39
  -5  -6  -5   15.30    2.38
  -5   6  -5   16.58    2.21
   5   6   6   32.36    3.12
   5  -6   6   33.91    3.05
  -5   6  -6   31.16    3.11
  -5  -6  -6   27.25    3.22
   5   6   7   23.53    2.56
   5  -6   7   23.43    2.49
  -5  -6  -7   15.42    2.59
  -5   6  -7   16.62    2.06
   5   6   8   14.85    2.43
   5  -6   8   14.46    2.41
  -5   6  -8   18.74    2.56
  -5  -6  -8   15.89    2.55
   5   6   9    8.06    1.56
   5  -6   9   10.13    1.61
  -5  -6  -9    8.06    2.11
  -5   6  -9    7.06    2.09
   5   6  10    3.95    1.30
   5  -6  10    6.13    1.60
  -5  -6 -10    2.06    1.83
  -5   6 -10    5.26    1.78
   5   6  11    2.51    1.29
   5  -6  11    1.32    1.32
  -5  -6 -11   -0.03    1.25
  -5   6 -11    1.25    1.45
   5   6  12   10.85    1.96
   5  -6  12   15.19    2.42
  -5   6 -12   13.15    2.15
  -5  -6 -12    8.91    2.74
   5   6  13   26.33    3.33
   5  -6  13   24.20    3.36
  -5  -6 -13   22.41    3.68
  -5   6 -13   27.71    3.47
   5   6  14   35.04    3.82
   5  -6  14   35.84    3.81
  -5  -6 -14   32.90    4.67
  -5   6 -14   30.31    4.09
   5   6  15    5.91    1.87
   5  -6  15    5.22    1.94
  -5  -6 -15    5.83    2.39
  -5   6 -15    1.90    2.02
   5   6  16    0.15    1.64
   5  -6  16    2.86    1.70
  -5  -6 -16    1.13    2.02
  -5   6 -16    5.20    1.81
   5   6  17    1.45    1.96
   5  -6  17    5.84    2.03
  -5  -6 -17    3.54    1.83
  -5   6 -17    6.60    2.06
   5   6  18    4.81    2.04
   5  -6  18    1.68    1.89
  -5  -6 -18    0.25    2.10
  -5   6 -18    1.02    1.81
   5   6  19    6.16    2.33
   5  -6  19    6.44    2.51
  -5  -6 -19   10.18    2.93
  -5   6 -19    3.57    2.48
   5   6  20   20.62    3.76
   5  -6  20   27.04    4.29
  -5   6 -20   24.80    4.08
  -5  -6 -20   17.25    4.75
   5  -7 -20    4.90    2.54
  -5  -7  20    1.27    2.46
  -5   7  20    4.69    2.47
   5  -7 -19    7.42    3.19
  -5  -7  19   10.35    3.00
  -5   7  19   13.08    3.33
   5   7 -18    0.50    1.49
   5  -7 -18    0.27    1.89
  -5   7  18    3.92    2.07
  -5  -7  18    3.19    1.78
   5   7 -17   -0.28    1.48
   5  -7 -17    4.18    1.98
  -5  -7  17    4.36    1.98
  -5   7  17    3.45    2.09
   5   7 -16    4.41    1.81
   5  -7 -16    0.64    2.25
   5   7 -16    9.02    1.88
  -5  -7  16    3.47    2.30
  -5   7  16    9.65    2.44
   5   7 -15    5.42    1.90
   5  -7 -15    1.59    2.13
  -5  -7  15    8.10    2.22
  -5   7  15    7.73    1.99
   5   7 -14   26.90    3.39
   5  -7 -14   18.62    3.44
  -5  -7  14   25.62    3.26
  -5  -7  14   30.33    3.67
  -5   7  14   28.42    3.94
   5   7 -13   18.59    2.67
   5  -7 -13   14.87    2.92
  -5  -7  13   14.63    3.05
  -5   7  13   24.37    3.10
  -5  -7  13   14.57    2.50
   5  -7 -12    0.94    1.30
   5  -7 -12    1.88    1.30
  -5  -7  12    1.85    1.23
  -5  -7  12   -1.01    1.46
   5   7 -11    9.30    2.20
   5  -7 -11    8.38    2.00
   5  -7 -11   10.45    2.26
  -5  -7  11    8.61    1.91
  -5  -7  11    7.79    2.08
  -5   7  11    6.98    1.47
   5   7 -10    0.83    1.37
   5  -7 -10    1.93    1.13
   5  -7 -10   -0.60    1.41
  -5  -7  10    4.01    1.34
  -5   7  10    0.04    0.85
  -5  -7  10    1.30    1.36
   5   7  -9    0.70    1.51
   5  -7  -9    2.83    1.43
  -5  -7   9    3.12    1.28
  -5  -7   9    2.21    1.27
  -5   7   9    0.75    0.92
   5   7  -8   11.56    1.89
   5  -7  -8   10.41    1.56
   5  -7  -8   10.57    2.16
  -5  -7   8   11.22    2.23
  -5  -7   8    9.99    2.01
  -5   7   8    9.73    1.57
   5   7  -7   12.26    2.15
   5  -7  -7    5.99    1.71
   5  -7  -7    9.25    2.03
  -5  -7   7    7.21    1.83
  -5  -7   7   10.61    1.68
  -5   7   7    8.16    1.59
   5   7  -6    2.79    1.82
   5  -7  -6    5.06    1.18
   5  -7  -6    7.53    1.68
  -5  -7   6    6.92    1.35
  -5   7   6    5.01    1.44
  -5  -7   6    5.15    1.55
   5   7  -5   12.04    2.49
   5  -7  -5   13.13    2.35
   5  -7  -5    9.72    1.55
  -5  -7   5   19.42    2.01
  -5  -7   5   11.09    1.77
  -5   7   5   11.23    1.93
   5   7  -4    7.20    2.05
   5  -7  -4    7.67    1.85
  -5  -7   4    7.73    1.36
  -5  -7   4    7.06    1.62
  -5   7   4    5.83    1.76
   5   7  -3    8.38    2.18
   5  -7  -3    9.95    1.93
  -5  -7   3    9.63    1.36
  -5  -7   3   10.49    1.76
  -5   7   3    8.26    2.01
   5   7  -2   11.75    2.19
   5  -7  -2    6.76    1.89
  -5  -7   2    9.51    1.90
  -5   7   2    8.55    1.92
  -5  -7   2    7.47    1.43
   5   7  -1    8.70    2.22
   5  -7  -1   10.10    1.84
  -5  -7   1    4.83    1.15
  -5  -7   1    7.23    1.67
  -5   7   1   11.65    1.87
   5   7   0   12.39    2.03
   5  -7   0   13.92    2.22
  -5  -7   0    9.72    1.30
  -5  -7   0   12.65    1.94
  -5   7   0   12.78    2.13
   5   7   1   -0.59    1.36
   5  -7   1    2.83    1.21
  -5   7  -1   -0.50    1.12
   5   7   2    5.83    1.75
   5  -7   2    7.24    1.73
  -5  -7  -2    4.84    1.63
  -5   7  -2    6.56    1.69
   5   7   3   21.67    3.18
   5  -7   3   25.88    2.53
  -5  -7  -3   29.63    2.96
  -5   7  -3   25.42    3.20
   5   7   4   -2.15    1.06
   5  -7   4    2.04    1.09
  -5  -7  -4   -0.30    1.03
  -5   7  -4    0.91    1.10
   5   7   5    2.22    1.44
   5  -7   5    1.30    1.45
  -5  -7  -5    1.65    1.38
  -5   7  -5    2.87    1.50
   5   7   6   10.56    1.66
   5  -7   6    7.97    2.07
  -5  -7  -6    7.16    2.02
  -5   7  -6    8.48    2.22
   5   7   7   12.12    2.30
   5  -7   7   16.31    2.37
  -5  -7  -7   11.97    2.43
  -5   7  -7   11.95    2.61
   5   7   8    9.18    2.26
   5  -7   8   11.96    2.33
  -5  -7  -8   11.38    2.47
  -5   7  -8   13.62    2.17
   5   7   9    6.73    2.01
   5  -7   9    8.55    2.15
  -5  -7  -9    4.58    2.15
  -5   7  -9    8.65    2.19
   5   7  10   17.49    3.11
   5  -7  10   33.65    3.59
  -5  -7 -10   24.68    3.64
  -5   7 -10   21.06    3.55
   5   7  11   40.29    3.61
   5  -7  11   37.96    4.33
  -5  -7 -11   38.46    4.81
  -5   7 -11   43.65    4.65
   5   7  12    2.15    1.42
   5  -7  12    3.28    1.68
  -5  -7 -12    2.22    1.97
  -5   7 -12    3.19    1.81
   5   7  13    4.26    1.67
   5  -7  13    1.46    1.70
  -5  -7 -13    2.88    1.92
  -5   7 -13    1.56    1.85
   5   7  14    8.13    2.26
   5  -7  14    8.43    2.44
  -5  -7 -14    3.65    2.75
  -5   7 -14   11.86    2.21
   5   7  15    3.78    1.82
   5  -7  15    2.49    2.03
  -5  -7 -15    1.88    2.26
  -5   7 -15    4.25    2.24
   5   7  16   14.62    3.05
   5  -7  16   11.07    3.17
  -5  -7 -16   11.19    3.41
  -5   7 -16   22.95    3.50
   5   7  17   22.80    3.29
   5  -7  17   14.10    3.46
  -5  -7 -17   13.83    3.28
  -5   7 -17   22.49    3.86
   5   7  18    1.07    1.56
   5  -7  18   -0.61    1.58
  -5  -7 -18    2.32    1.82
  -5   7 -18   -1.54    1.78
   5   8 -17    0.42    1.39
   5  -8 -17    0.08    1.58
  -5  -8  17   -1.48    1.66
  -5   8  17    1.76    1.73
   5   8 -16    1.11    1.70
   5  -8 -16    1.06    1.85
  -5  -8  16    1.99    1.84
  -5   8  16    3.73    2.03
   5   8 -15   -0.87    1.46
   5  -8 -15    0.48    1.50
  -5  -8  15   -0.73    1.70
  -5   8  15   -1.43    1.56
   5   8 -14    0.46    1.49
   5  -8 -14    0.34    1.51
  -5  -8  14    0.28    1.61
  -5   8  14    2.24    1.69
   5   8 -13    2.79    1.80
   5  -8 -13    3.77    1.84
  -5  -8  13    4.68    2.06
  -5   8  13    2.97    1.20
   5   8 -12   -0.26    1.31
   5  -8 -12   -1.51    1.44
   5  -8 -12    0.65    1.56
  -5  -8  12   -0.19    1.44
   5   8 -11    2.13    1.08
   5  -8 -11    0.68    1.17
   5  -8 -11   -1.15    1.51
  -5  -8  11   -1.63    1.38
   5   8 -10    2.91    1.65
   5  -8 -10    1.18    1.23
   5  -8 -10    1.95    1.34
  -5  -8  10    1.14    1.57
  -5  -8  10    1.63    1.54
  -5   8  10    1.07    1.24
   5   8  -9    5.48    1.99
   5  -8  -9    4.84    1.87
  -5  -8   9    5.49    1.75
  -5   8   9    3.59    1.29
  -5  -8   9    2.22    1.62
   5   8  -8    2.76    2.04
   5  -8  -8    8.06    1.90
  -5  -8   8    5.79    1.59
  -5  -8   8    6.33    1.70
  -5   8   8    2.19    1.36
   5  -8  -7    1.69    1.64
   5   8  -7    2.19    1.68
  -5  -8   7    1.76    1.53
  -5   8   7    2.09    1.19
   5   8  -6    0.97    1.55
   5  -8  -6    3.54    1.52
  -5  -8   6    0.58    1.14
  -5  -8   6   -0.39    1.22
  -5   8   6    2.58    1.20
   5   8  -5    1.09    1.51
   5  -8  -5    2.05    1.50
  -5  -8   5    0.73    1.09
  -5  -8   5    2.73    1.26
   5   8  -4    0.83    1.68
   5  -8  -4    3.71    1.26
  -5  -8   4    2.94    1.34
  -5   8   4    1.18    1.42
   5   8  -3    3.48    1.77
   5  -8  -3    3.62    1.55
  -5  -8   3    3.03    1.31
  -5   8   3    0.65    1.60
   5  -8  -2    0.06    1.33
   5   8  -2   -0.29    1.45
[truncated: 16,725,169 more chars]
